# Supplementary material for: Bis(μ-2,2′-{[4-(carb­oxy­meth­oxy)phen­yl]aza­nedi­yl}diacetato)­bis­[(1,10-phenanthroline)copper(II)]
Source: Acta Crystallogr Sect E Struct Rep Online. 2010 Nov 27;66(Pt 12):m1670–1. doi: 10.1107/S1600536810048488 (PMC3011806; doi:10.1107/S1600536810048488)
Supplement: Supplementary file 1 [file e-66-m1670-sup1.cif]

##############################################################################
###                                                                        ###
###        Electronic paper (Acta Crystallographica Section E)             ###
###                                                                        ###
##############################################################################
#                                                                            #
# This CIF contains the data in a paper accepted for publication in Acta     #
# Crystallographica Section E. It conforms to the requirements of Notes      #
# for Authors for Section E, and has been peer reviewed under the auspices   #
# of the IUCr Commission on Journals.                                        #
#                                                                            #
# Full details of the Crystallographic Information File format               #
# are given in the paper "The Crystallographic Information File (CIF):       #
# a New Standard Archive File for Crystallography" by S. R. Hall, F. H.      #
# Allen and I. D. Brown [Acta Cryst. (1991), A47, 655-685].                  #
#                                                                            #
# The current version of the core CIF dictionary is obtainable from          #
# ftp://ftp.iucr.org/pub/cif_core.dic. The current version number is 2.4.    #
#                                                                            #
# Software is freely available for graphical display of the structure(s) in  #
# this CIF.  For information consult the CIF home page http://www.iucr.org/  #
# cif/home.html                                                              #
#                                                                            #
# This file may be used for bona fide research purposes within the           #
# scientific community so long as proper attribution is given to the journal # 
# article from which it was obtained.                                        #
#                                                                            #
##############################################################################
                                             
data_I
_audit_creation_method     SHELXL-97
_chemical_name_systematic
;
Bis(\m-2,2'-{[4-(carboxymethoxy)phenyl]azanediyl}diacetato)bis[(1,10-
phenanthroline)copper(II)]
;
_chemical_name_common     ?
_chemical_formula_moiety     'C48 H38 Cu2 N6 O14'
_chemical_formula_sum     'C48 H38 Cu2 N6 O14'
_chemical_formula_iupac     '[Cu2 (C12 H11 N O7)2 (C12 H8 N2)2]'
_chemical_formula_weight     1049.92
_chemical_melting_point     ?
_symmetry_cell_setting     monoclinic
_symmetry_space_group_name_H-M     'P 21/c'
_symmetry_space_group_name_Hall     '-P 2ybc'
loop_
    _symmetry_equiv_pos_as_xyz
    'x, y, z'
    '-x, y+1/2, -z+1/2'
    '-x, -y, -z'
    'x, -y-1/2, z-1/2'
_cell_length_a     8.7410(17)
_cell_length_b     10.886(2)
_cell_length_c     22.239(4)
_cell_angle_alpha     90.00
_cell_angle_beta     90.85(3)
_cell_angle_gamma     90.00
_cell_volume     2115.8(7)
_cell_formula_units_Z     2
_cell_measurement_reflns_used     25
_cell_measurement_theta_min     12
_cell_measurement_theta_max     18
_cell_measurement_temperature     293(2)
_cell_special_details     ?
_exptl_crystal_description     Block
_exptl_crystal_colour     Blue
_exptl_crystal_size_max     0.26
_exptl_crystal_size_mid     0.18
_exptl_crystal_size_min     0.12
_exptl_crystal_density_diffrn     1.648
_exptl_crystal_density_meas     ?
_exptl_crystal_density_method     'not measured'
_exptl_crystal_F_000     1076
_exptl_absorpt_coefficient_mu     1.088
_exptl_absorpt_correction_type     multi-scan
_exptl_absorpt_process_details     '(RAPID-AUTO; Rigaku, 1998)'
_exptl_absorpt_correction_T_min     0.85
_exptl_absorpt_correction_T_max     1.00
_exptl_special_details
;
;
_diffrn_ambient_temperature     293(2)
_diffrn_radiation_type     MoK\a
_diffrn_radiation_wavelength     0.71073
_diffrn_radiation_source     'fine-focus sealed tube'
_diffrn_radiation_monochromator     graphite
_diffrn_measurement_device_type     'Rigaku Mercury CCD area-detector'
_diffrn_measurement_method     \w
_diffrn_detector_area_resol_mean     ?
_diffrn_reflns_number     14139
_diffrn_reflns_av_R_equivalents     0.0522
_diffrn_reflns_av_sigmaI/netI     0.0429
_diffrn_reflns_theta_min     3.12
_diffrn_reflns_theta_max     24.72
_diffrn_reflns_theta_full     24.72
_diffrn_measured_fraction_theta_max     0.998
_diffrn_measured_fraction_theta_full     0.998
_diffrn_reflns_limit_h_min     -10
_diffrn_reflns_limit_h_max     10
_diffrn_reflns_limit_k_min     -12
_diffrn_reflns_limit_k_max     12
_diffrn_reflns_limit_l_min     -26
_diffrn_reflns_limit_l_max     26
_diffrn_standards_number     0
_diffrn_standards_interval_count     ?
_diffrn_standards_interval_time     ?
_diffrn_standards_decay_%     ?
_refine_special_details
;
Refinement of <i>F</i>^2^ against ALL reflections. The weighted <i>R</i>-factor
<i>wR</i> and goodness of fit <i>S</i> are based on <i>F</i>^2^, conventional
<i>R</i>-factors <i>R</i> are based on <i>F</i>, with <i>F</i> set to zero for
negative <i>F</i>^2^. The threshold expression of <i>F</i>^2^ >
\s(<i>F</i>^2^) is used only for calculating <i>R</i>-factors(gt) <i>etc</i>.
and is not relevant to the choice of reflections for refinement.
<i>R</i>-factors based on <i>F</i>^2^ are statistically about twice as large
as those based on <i>F</i>, and <i>R</i>- factors based on ALL data will be
even larger.
;
_reflns_number_total     3604
_reflns_number_gt     3408
_reflns_threshold_expression     I>2\s(I)
_refine_ls_structure_factor_coef     Fsqd
_refine_ls_matrix_type     full
_refine_ls_R_factor_all     0.0632
_refine_ls_R_factor_gt     0.0587
_refine_ls_wR_factor_gt     0.1014
_refine_ls_wR_factor_ref     0.1033
_refine_ls_goodness_of_fit_ref     1.246
_refine_ls_restrained_S_all     1.246
_refine_ls_number_reflns     3604
_refine_ls_number_parameters     317
_refine_ls_number_restraints     0
_refine_ls_hydrogen_treatment     constr
_refine_ls_weighting_scheme     calc
_refine_ls_weighting_details
         'calc w=1/[\s^2^(Fo^2^)+(0.0128P)^2^+3.5126P] where P=(Fo^2^+2Fc^2^)/3'
_atom_sites_solution_hydrogens     geom
_atom_sites_solution_primary     direct
_atom_sites_solution_secondary     difmap
_refine_ls_shift/su_max     0.001
_refine_ls_shift/su_mean     0.001
_refine_diff_density_max     0.268
_refine_diff_density_min     -0.349
_refine_ls_extinction_method     none
_refine_ls_extinction_coef     ?
loop_
    _atom_type_symbol
    _atom_type_description
    _atom_type_scat_dispersion_real
    _atom_type_scat_dispersion_imag
    _atom_type_scat_source
    'C' 'C' 0.0033 0.0016
                         'International Tables Vol C Tables 4.2.6.8 and 6.1.1.4'
    'H' 'H' 0.0000 0.0000
                         'International Tables Vol C Tables 4.2.6.8 and 6.1.1.4'
    'N' 'N' 0.0061 0.0033
                         'International Tables Vol C Tables 4.2.6.8 and 6.1.1.4'
    'O' 'O' 0.0106 0.0060
                         'International Tables Vol C Tables 4.2.6.8 and 6.1.1.4'
    'Cu' 'Cu' 0.3201 1.2651
                         'International Tables Vol C Tables 4.2.6.8 and 6.1.1.4'
_computing_data_collection     'CrystalClear (Rigaku, 2002)'
_computing_cell_refinement     'CrystalClear (Rigaku, 2002'
_computing_data_reduction     'CrystalClear (Rigaku, 2002'
_computing_structure_solution     'SHELXS97 (Sheldrick, 2008)'
_computing_structure_refinement     'SHELXL97 (Sheldrick, 2008)'
_computing_molecular_graphics     'SHELXTL (Sheldrick, 2008)'
_computing_publication_material     'SHELXL97 (Sheldrick, 2008)'
loop_
    _atom_site_type_symbol
    _atom_site_label
    _atom_site_fract_x
    _atom_site_fract_y
    _atom_site_fract_z
    _atom_site_U_iso_or_equiv
    _atom_site_adp_type
    _atom_site_calc_flag
    _atom_site_refinement_flags
    _atom_site_occupancy
    _atom_site_disorder_assembly
    _atom_site_disorder_group
    Cu Cu1 0.05701(5) 0.10839(4) 0.04897(2) 0.03031(15) Uani d . 1 . .
    O O5 -0.0341(3) 0.0219(2) 0.11910(12) 0.0356(7) Uani d . 1 . .
    O O7 0.1363(3) -0.0478(2) 0.01526(12) 0.0326(6) Uani d . 1 . .
    N N1 0.2819(4) 0.0561(3) 0.11173(14) 0.0304(7) Uani d . 1 . .
    N N2 0.0092(4) 0.2758(3) 0.08106(15) 0.0319(8) Uani d . 1 . .
    N N3 0.1739(4) 0.2109(3) -0.01248(15) 0.0330(8) Uani d . 1 . .
    O O6 0.3412(3) -0.1600(3) -0.00516(14) 0.0459(8) Uani d . 1 . .
    O O2 0.1572(4) 0.7030(3) 0.24279(14) 0.0528(9) Uani d . 1 . .
    H H2 0.1176 0.7503 0.2184 0.063 Uiso calc R 1 . .
    O O3 0.4623(4) 0.4841(3) 0.23479(15) 0.0550(9) Uani d . 1 . .
    O O1 0.3190(4) 0.6653(3) 0.16736(15) 0.0605(9) Uani d . 1 . .
    O O4 -0.0057(3) -0.1359(3) 0.18195(14) 0.0500(8) Uani d . 1 . .
    C C1 0.2762(5) 0.6474(4) 0.2177(2) 0.0434(11) Uani d . 1 . .
    C C2 0.3508(6) 0.5602(4) 0.2620(2) 0.0546(13) Uani d . 1 . .
    H H2A 0.3991 0.6073 0.2941 0.066 Uiso calc R 1 . .
    H H2B 0.2728 0.5089 0.2798 0.066 Uiso calc R 1 . .
    C C3 0.4095(5) 0.3800(4) 0.2047(2) 0.0401(10) Uani d . 1 . .
    C C4 0.2869(5) 0.3104(4) 0.2226(2) 0.0482(12) Uani d . 1 . .
    H H4 0.2304 0.3347 0.2557 0.058 Uiso calc R 1 . .
    C C5 0.2476(5) 0.2047(4) 0.19176(19) 0.0432(11) Uani d . 1 . .
    H H5 0.1638 0.1593 0.2043 0.052 Uiso calc R 1 . .
    C C6 0.3299(4) 0.1642(4) 0.14239(17) 0.0291(9) Uani d . 1 . .
    C C7 0.4531(4) 0.2351(4) 0.12463(18) 0.0335(9) Uani d . 1 . .
    H H7 0.5100 0.2110 0.0917 0.040 Uiso calc R 1 . .
    C C8 0.4928(5) 0.3423(4) 0.15567(19) 0.0377(10) Uani d . 1 . .
    H H8 0.5759 0.3888 0.1432 0.045 Uiso calc R 1 . .
    C C9 0.2205(4) -0.0419(4) 0.14958(18) 0.0349(10) Uani d . 1 . .
    H H9A 0.2570 -0.0290 0.1905 0.042 Uiso calc R 1 . .
    H H9B 0.2618 -0.1197 0.1360 0.042 Uiso calc R 1 . .
    C C10 0.0478(5) -0.0518(4) 0.15017(18) 0.0342(10) Uani d . 1 . .
    C C11 0.3746(4) 0.0071(4) 0.06312(18) 0.0325(9) Uani d . 1 . .
    H H11A 0.4592 -0.0398 0.0801 0.039 Uiso calc R 1 . .
    H H11B 0.4168 0.0745 0.0402 0.039 Uiso calc R 1 . .
    C C12 0.2791(5) -0.0758(4) 0.02112(18) 0.0327(9) Uani d . 1 . .
    C C13 0.2498(4) 0.1765(4) -0.06094(19) 0.0378(10) Uani d . 1 . .
    H H13 0.2383 0.0963 -0.0746 0.045 Uiso calc R 1 . .
    C C14 0.3463(5) 0.2557(4) -0.0924(2) 0.0452(11) Uani d . 1 . .
    H H14 0.3974 0.2285 -0.1262 0.054 Uiso calc R 1 . .
    C C15 0.3644(5) 0.3735(4) -0.0725(2) 0.0466(12) Uani d . 1 . .
    H H15 0.4320 0.4259 -0.0918 0.056 Uiso calc R 1 . .
    C C16 0.2812(5) 0.4161(4) -0.02308(19) 0.0381(10) Uani d . 1 . .
    C C17 0.1868(4) 0.3301(4) 0.00554(18) 0.0317(9) Uani d . 1 . .
    C C18 0.0961(4) 0.3654(4) 0.05541(18) 0.0336(10) Uani d . 1 . .
    C C19 0.0966(5) 0.4885(4) 0.0753(2) 0.0378(10) Uani d . 1 . .
    C C20 0.1934(5) 0.5738(4) 0.0444(2) 0.0487(12) Uani d . 1 . .
    H H20 0.1951 0.6554 0.0568 0.058 Uiso calc R 1 . .
    C C21 0.2807(5) 0.5397(4) -0.0012(2) 0.0465(12) Uani d . 1 . .
    H H21 0.3430 0.5978 -0.0193 0.056 Uiso calc R 1 . .
    C C22 0.0007(5) 0.5157(4) 0.1236(2) 0.0452(11) Uani d . 1 . .
    H H22 -0.0044 0.5955 0.1383 0.054 Uiso calc R 1 . .
    C C23 -0.0846(5) 0.4261(4) 0.1489(2) 0.0475(12) Uani d . 1 . .
    H H23 -0.1471 0.4445 0.1812 0.057 Uiso calc R 1 . .
    C C24 -0.0788(5) 0.3064(4) 0.12670(19) 0.0407(10) Uani d . 1 . .
    H H24 -0.1386 0.2462 0.1445 0.049 Uiso calc R 1 . .
loop_
    _atom_site_aniso_label
    _atom_site_aniso_U_11
    _atom_site_aniso_U_22
    _atom_site_aniso_U_33
    _atom_site_aniso_U_12
    _atom_site_aniso_U_13
    _atom_site_aniso_U_23
    Cu1 0.0304(3) 0.0260(3) 0.0346(3) -0.0016(2) 0.0050(2) 0.0013(2)
    O5 0.0316(15) 0.0351(16) 0.0403(17) 0.0001(13) 0.0064(13) 0.0070(13)
    O7 0.0301(16) 0.0294(15) 0.0383(16) -0.0020(12) 0.0024(12) -0.0052(12)
    N1 0.0304(18) 0.0289(18) 0.0320(18) -0.0030(15) 0.0074(14) 0.0003(15)
    N2 0.0305(18) 0.0294(18) 0.0358(19) 0.0004(15) -0.0009(15) 0.0044(15)
    N3 0.0286(18) 0.0318(19) 0.039(2) -0.0017(15) 0.0023(15) 0.0029(15)
    O6 0.0423(18) 0.0338(17) 0.062(2) -0.0010(14) 0.0179(15) -0.0130(15)
    O2 0.064(2) 0.053(2) 0.0415(19) 0.0204(17) 0.0086(16) 0.0072(16)
    O3 0.048(2) 0.0419(18) 0.075(2) 0.0052(16) -0.0136(17) -0.0256(17)
    O1 0.072(2) 0.060(2) 0.050(2) 0.0073(19) 0.0139(18) 0.0041(18)
    O4 0.0411(18) 0.0484(19) 0.061(2) -0.0050(15) 0.0101(15) 0.0244(16)
    C1 0.053(3) 0.033(2) 0.044(3) -0.003(2) -0.002(2) -0.007(2)
    C2 0.064(3) 0.044(3) 0.056(3) 0.013(2) -0.016(3) -0.018(2)
    C3 0.038(2) 0.034(2) 0.048(3) 0.002(2) -0.011(2) -0.008(2)
    C4 0.037(2) 0.059(3) 0.049(3) -0.001(2) 0.004(2) -0.022(2)
    C5 0.034(2) 0.053(3) 0.044(3) -0.013(2) 0.0040(19) -0.011(2)
    C6 0.024(2) 0.031(2) 0.032(2) -0.0003(17) -0.0007(16) 0.0014(18)
    C7 0.032(2) 0.032(2) 0.037(2) 0.0009(18) 0.0025(18) 0.0010(18)
    C8 0.039(2) 0.029(2) 0.045(3) -0.0052(19) -0.003(2) 0.004(2)
    C9 0.033(2) 0.037(2) 0.035(2) -0.0031(18) 0.0012(18) 0.0068(19)
    C10 0.035(2) 0.035(2) 0.033(2) -0.005(2) 0.0054(18) 0.0002(19)
    C11 0.025(2) 0.031(2) 0.042(2) 0.0012(17) 0.0034(17) 0.0002(18)
    C12 0.033(2) 0.025(2) 0.040(2) -0.0044(18) 0.0132(18) 0.0025(18)
    C13 0.033(2) 0.039(2) 0.042(2) -0.0031(19) 0.0045(19) 0.004(2)
    C14 0.041(3) 0.050(3) 0.045(3) 0.003(2) 0.008(2) 0.011(2)
    C15 0.033(2) 0.050(3) 0.056(3) -0.006(2) 0.005(2) 0.016(2)
    C16 0.035(2) 0.032(2) 0.047(3) -0.0062(19) -0.009(2) 0.014(2)
    C17 0.027(2) 0.030(2) 0.038(2) -0.0023(17) -0.0051(17) 0.0051(19)
    C18 0.031(2) 0.032(2) 0.037(2) -0.0028(18) -0.0089(18) 0.0046(18)
    C19 0.036(2) 0.031(2) 0.046(3) -0.0014(19) -0.0115(19) 0.001(2)
    C20 0.057(3) 0.030(2) 0.059(3) -0.010(2) -0.017(3) 0.002(2)
    C21 0.044(3) 0.038(3) 0.058(3) -0.013(2) -0.006(2) 0.009(2)
    C22 0.045(3) 0.035(3) 0.056(3) 0.002(2) -0.011(2) -0.009(2)
    C23 0.050(3) 0.049(3) 0.044(3) 0.010(2) -0.002(2) -0.009(2)
    C24 0.038(2) 0.042(3) 0.042(3) 0.002(2) 0.003(2) 0.002(2)
_geom_special_details
;
All e.s.d.'s (except the e.s.d. in the dihedral angle between two l.s. planes)
are estimated using the full covariance matrix. The cell e.s.d.'s are taken
into account individually in the estimation of e.s.d.'s in distances, angles
and torsion angles; correlations between e.s.d.'s in cell parameters are only
used when they are defined by crystal symmetry. An approximate (isotropic)
treatment of cell e.s.d.'s is used for estimating e.s.d.'s involving l.s.
planes.
;
loop_
    _geom_bond_atom_site_label_1
    _geom_bond_atom_site_label_2
    _geom_bond_site_symmetry_2
    _geom_bond_distance
    _geom_bond_publ_flag
    Cu1 O7 . 1.987(3) y
    Cu1 O5 . 1.997(3) y
    Cu1 N2 . 2.003(3) y
    Cu1 N3 . 2.049(3) y
    Cu1 O7 3 2.293(3) y
    Cu1 N1 . 2.460(3) y
    O5 C10 . 1.272(5) n
    O7 C12 . 1.290(5) n
    O7 Cu1 3 2.293(3) n
    N1 C6 . 1.420(5) n
    N1 C11 . 1.462(5) n
    N1 C9 . 1.465(5) n
    N2 C24 . 1.325(5) n
    N2 C18 . 1.366(5) n
    N3 C13 . 1.327(5) n
    N3 C17 . 1.363(5) n
    O6 C12 . 1.219(4) n
    O2 C1 . 1.333(5) n
    O2 H2 . 0.8200 n
    O3 C3 . 1.392(5) n
    O3 C2 . 1.422(5) n
    O1 C1 . 1.201(5) n
    O4 C10 . 1.252(5) n
    C1 C2 . 1.510(6) n
    C2 H2A . 0.9700 n
    C2 H2B . 0.9700 n
    C3 C4 . 1.376(6) n
    C3 C8 . 1.382(6) n
    C4 C5 . 1.381(6) n
    C4 H4 . 0.9300 n
    C5 C6 . 1.393(5) n
    C5 H5 . 0.9300 n
    C6 C7 . 1.387(5) n
    C7 C8 . 1.397(6) n
    C7 H7 . 0.9300 n
    C8 H8 . 0.9300 n
    C9 C10 . 1.514(5) n
    C9 H9A . 0.9700 n
    C9 H9B . 0.9700 n
    C11 C12 . 1.536(5) n
    C11 H11A . 0.9700 n
    C11 H11B . 0.9700 n
    C13 C14 . 1.401(6) n
    C13 H13 . 0.9300 n
    C14 C15 . 1.364(6) n
    C14 H14 . 0.9300 n
    C15 C16 . 1.406(6) n
    C15 H15 . 0.9300 n
    C16 C17 . 1.406(5) n
    C16 C21 . 1.431(6) n
    C17 C18 . 1.426(5) n
    C18 C19 . 1.411(6) n
    C19 C22 . 1.405(6) n
    C19 C20 . 1.437(6) n
    C20 C21 . 1.331(6) n
    C20 H20 . 0.9300 n
    C21 H21 . 0.9300 n
    C22 C23 . 1.354(6) n
    C22 H22 . 0.9300 n
    C23 C24 . 1.395(6) n
    C23 H23 . 0.9300 n
    C24 H24 . 0.9300 n
loop_
    _geom_angle_atom_site_label_1
    _geom_angle_atom_site_label_2
    _geom_angle_atom_site_label_3
    _geom_angle_site_symmetry_1
    _geom_angle_site_symmetry_3
    _geom_angle
    _geom_angle_publ_flag
    O7 Cu1 O5 . . 92.08(11) y
    O7 Cu1 N2 . . 171.29(12) y
    O5 Cu1 N2 . . 93.61(12) y
    O7 Cu1 N3 . . 91.96(12) y
    O5 Cu1 N3 . . 170.40(12) y
    N2 Cu1 N3 . . 81.44(13) y
    O7 Cu1 O7 . 3 77.11(11) y
    O5 Cu1 O7 . 3 93.01(10) y
    N2 Cu1 O7 . 3 109.13(11) y
    N3 Cu1 O7 . 3 96.38(11) y
    O7 Cu1 N1 . . 74.69(11) y
    O5 Cu1 N1 . . 76.84(11) y
    N2 Cu1 N1 . . 100.21(12) y
    N3 Cu1 N1 . . 95.87(12) y
    O7 Cu1 N1 3 . 149.54(10) y
    C10 O5 Cu1 . . 119.6(2) n
    C12 O7 Cu1 . . 120.4(2) n
    C12 O7 Cu1 . 3 134.3(2) n
    Cu1 O7 Cu1 . 3 102.89(11) n
    C6 N1 C11 . . 119.6(3) n
    C6 N1 C9 . . 115.8(3) n
    C11 N1 C9 . . 111.7(3) n
    C6 N1 Cu1 . . 108.0(2) n
    C11 N1 Cu1 . . 96.4(2) n
    C9 N1 Cu1 . . 101.4(2) n
    C24 N2 C18 . . 118.2(4) n
    C24 N2 Cu1 . . 128.9(3) n
    C18 N2 Cu1 . . 112.4(3) n
    C13 N3 C17 . . 117.8(3) n
    C13 N3 Cu1 . . 130.4(3) n
    C17 N3 Cu1 . . 111.3(3) n
    C1 O2 H2 . . 109.5 n
    C3 O3 C2 . . 117.1(4) n
    O1 C1 O2 . . 124.9(4) n
    O1 C1 C2 . . 125.0(4) n
    O2 C1 C2 . . 110.1(4) n
    O3 C2 C1 . . 112.3(4) n
    O3 C2 H2A . . 109.1 n
    C1 C2 H2A . . 109.1 n
    O3 C2 H2B . . 109.1 n
    C1 C2 H2B . . 109.1 n
    H2A C2 H2B . . 107.9 n
    C4 C3 C8 . . 119.2(4) n
    C4 C3 O3 . . 124.2(4) n
    C8 C3 O3 . . 116.5(4) n
    C3 C4 C5 . . 120.2(4) n
    C3 C4 H4 . . 119.9 n
    C5 C4 H4 . . 119.9 n
    C4 C5 C6 . . 121.9(4) n
    C4 C5 H5 . . 119.1 n
    C6 C5 H5 . . 119.1 n
    C7 C6 C5 . . 117.4(4) n
    C7 C6 N1 . . 123.3(3) n
    C5 C6 N1 . . 119.2(3) n
    C6 C7 C8 . . 120.8(4) n
    C6 C7 H7 . . 119.6 n
    C8 C7 H7 . . 119.6 n
    C3 C8 C7 . . 120.5(4) n
    C3 C8 H8 . . 119.8 n
    C7 C8 H8 . . 119.8 n
    N1 C9 C10 . . 115.5(3) n
    N1 C9 H9A . . 108.4 n
    C10 C9 H9A . . 108.4 n
    N1 C9 H9B . . 108.4 n
    C10 C9 H9B . . 108.4 n
    H9A C9 H9B . . 107.5 n
    O4 C10 O5 . . 123.8(4) n
    O4 C10 C9 . . 116.0(4) n
    O5 C10 C9 . . 120.2(3) n
    N1 C11 C12 . . 111.2(3) n
    N1 C11 H11A . . 109.4 n
    C12 C11 H11A . . 109.4 n
    N1 C11 H11B . . 109.4 n
    C12 C11 H11B . . 109.4 n
    H11A C11 H11B . . 108.0 n
    O6 C12 O7 . . 124.5(4) n
    O6 C12 C11 . . 119.4(4) n
    O7 C12 C11 . . 116.1(3) n
    N3 C13 C14 . . 122.9(4) n
    N3 C13 H13 . . 118.5 n
    C14 C13 H13 . . 118.5 n
    C15 C14 C13 . . 119.0(4) n
    C15 C14 H14 . . 120.5 n
    C13 C14 H14 . . 120.5 n
    C14 C15 C16 . . 120.3(4) n
    C14 C15 H15 . . 119.9 n
    C16 C15 H15 . . 119.9 n
    C17 C16 C15 . . 116.6(4) n
    C17 C16 C21 . . 117.8(4) n
    C15 C16 C21 . . 125.5(4) n
    N3 C17 C16 . . 123.2(4) n
    N3 C17 C18 . . 116.1(3) n
    C16 C17 C18 . . 120.7(4) n
    N2 C18 C19 . . 123.1(4) n
    N2 C18 C17 . . 116.9(4) n
    C19 C18 C17 . . 120.0(4) n
    C22 C19 C18 . . 116.2(4) n
    C22 C19 C20 . . 126.3(4) n
    C18 C19 C20 . . 117.6(4) n
    C21 C20 C19 . . 122.1(4) n
    C21 C20 H20 . . 118.9 n
    C19 C20 H20 . . 118.9 n
    C20 C21 C16 . . 121.7(4) n
    C20 C21 H21 . . 119.1 n
    C16 C21 H21 . . 119.1 n
    C23 C22 C19 . . 120.3(4) n
    C23 C22 H22 . . 119.8 n
    C19 C22 H22 . . 119.8 n
    C22 C23 C24 . . 120.1(4) n
    C22 C23 H23 . . 119.9 n
    C24 C23 H23 . . 119.9 n
    N2 C24 C23 . . 122.1(4) n
    N2 C24 H24 . . 119.0 n
    C23 C24 H24 . . 119.0 n
loop_
    _geom_hbond_atom_site_label_D
    _geom_hbond_atom_site_label_H
    _geom_hbond_atom_site_label_A
    _geom_hbond_site_symmetry_A
    _geom_hbond_distance_DH
    _geom_hbond_distance_HA
    _geom_hbond_distance_DA
    _geom_hbond_angle_DHA
    O2 H2 O4 1_565 0.82 1.82 2.622(4) 163.9
data_global
_journal_date_recd_electronic     2010-11-19
_journal_date_accepted     2010-11-21
_journal_name_full     'Acta Crystallographica, Section E'
_journal_year     2010
_journal_volume     66
_journal_issue     12
_journal_page_first     m1670
_journal_page_last     m1671
_journal_paper_category     QM
_journal_coeditor_code     SJ5063
_publ_contact_author_name     'Yan Zhao'
_publ_contact_author_address
;
College of Life Science, Fujian Agriculture and Forestry University
Fuzhou, Fujian, 350002
People's Republic of China
;
_publ_contact_author_email     'zy13054518939@yahoo.com.cn'
_publ_contact_author_fax     ?
_publ_contact_author_phone     ?
_publ_section_title
;\
Bis(\m-2,2'-{[4-(carboxymethoxy)phenyl]azanediyl}diacetato)bis[(1,10-\
phenanthroline)copper(II)]
;
loop_
    _publ_author_name
    _publ_author_footnote
    _publ_author_address
    'Zhao, Yan' .
;
College of Life Science, Fujian Agriculture and Forestry University
Fuzhou, Fujian 350002
People's Republic of China
;
    'Pan, Tonghen' .
;
Department of Chemistry
Fuzhou University
Fuzhou, Fujian 350108
People's Republic of China
;
    'Chen, Zhitao' .
;
Fuqing Entry--exit Inspection and Quarantine Bureau
Fuqing, Fujian 350300
People's Republic of China
;
