# Supplementary material for: Bis(μ-2,2′-{[4-(carb­oxy­meth­oxy)phen­yl]aza­nedi­yl}diacetato)­bis­[(1,10-phenanthroline)copper(II)]
Source: Acta Crystallogr Sect E Struct Rep Online. 2010 Nov 27;66(Pt 12):m1670–1. doi: 10.1107/S1600536810048488 (PMC3011806; doi:10.1107/S1600536810048488)
Supplement: Supplementary file 2 [file e-66-m1670-Isup2.hkl]

# 
# h,k,l, Fc-squared, Fo-squared, sigma(Fo-squared) and status flag 
# 
data_I
_shelx_title ' P21C in P2(1)/c' 
_shelx_refln_list_code          4 
_shelx_F_calc_maximum      290.59 
_exptl_crystal_F_000      1076.00 
_reflns_d_resolution_high  0.8497 
 
loop_ 
 _symmetry_equiv_pos_as_xyz 
 'x, y, z' 
 '-x, y+1/2, -z+1/2' 
 '-x, -y, -z' 
 'x, -y-1/2, z-1/2' 
 
_cell_length_a     8.7410 
_cell_length_b    10.8857 
_cell_length_c    22.2386 
_cell_angle_alpha  90.000 
_cell_angle_beta   90.847 
_cell_angle_gamma  90.000 
 
_shelx_F_squared_multiplier     1.000 
 
loop_ 
 _refln_index_h 
 _refln_index_k 
 _refln_index_l 
 _refln_F_squared_calc 
 _refln_F_squared_meas 
 _refln_F_squared_sigma 
 _refln_observed_status 
   2   0   0      114.43      133.34     11.23 o 
   3   0   0    18896.93    18627.03    512.80 o 
   4   0   0     2637.93     2492.73     69.53 o 
   5   0   0     1048.72     1007.58     55.15 o 
   6   0   0        4.21       28.57     12.05 o 
   7   0   0      441.37      370.70     66.87 o 
   8   0   0      598.60      595.01     53.03 o 
   9   0   0      981.91      849.12     81.30 o 
  10   0   0      369.71      356.91     66.90 o 
   2   1   0       51.52       58.40      4.01 o 
   3   1   0     1181.01     1144.81     22.13 o 
   4   1   0      244.69      189.90     10.86 o 
   5   1   0     4506.92     4481.02     80.93 o 
   6   1   0     1092.32      984.64     43.14 o 
   7   1   0      313.62      310.06     55.47 o 
   8   1   0       42.50       79.30     18.94 o 
   9   1   0       12.65       35.17     12.03 o 
  10   1   0       82.02      108.20     19.82 o 
   0   2   0     4133.82     4120.74     36.02 o 
   1   2   0     2773.71     2918.64     26.55 o 
   2   2   0     3180.29     3093.73     24.96 o 
   3   2   0      997.00      973.68     20.14 o 
   4   2   0      233.11      216.99     16.71 o 
   5   2   0      175.35      208.01     12.95 o 
   6   2   0     1167.72     1126.90     63.77 o 
   7   2   0        7.31       27.77      9.99 o 
   8   2   0        1.09       20.47      7.81 o 
   9   2   0      182.90      156.08     26.60 o 
  10   2   0        0.28       18.94     10.57 o 
   1   3   0     2580.33     2758.98     19.94 o 
   2   3   0     1222.01     1117.61     23.70 o 
   3   3   0     6347.91     6142.19    112.10 o 
   4   3   0     3638.28     3434.66     55.65 o 
   5   3   0     2273.16     2187.57     60.65 o 
   6   3   0      721.08      688.35     51.26 o 
   7   3   0       41.21       80.74     14.41 o 
   8   3   0       94.32      126.03     21.25 o 
   9   3   0      158.09      159.05     36.80 o 
   0   4   0     3263.95     3182.37     49.86 o 
   1   4   0     1606.15     1503.85     19.15 o 
   2   4   0      137.41      105.83     10.18 o 
   3   4   0     3833.23     3647.86     59.05 o 
   4   4   0       14.04       26.97      5.27 o 
   5   4   0      666.97      697.64     41.40 o 
   6   4   0      862.64      816.36     41.74 o 
   7   4   0     1088.65     1066.02     47.60 o 
   8   4   0      885.45      869.23     46.56 o 
   9   4   0      773.74      720.25     69.79 o 
   1   5   0     1588.54     1716.40     21.47 o 
   2   5   0     6343.59     6456.47    108.91 o 
   3   5   0      846.23      901.12     44.46 o 
   4   5   0       95.20      116.85     17.53 o 
   5   5   0      277.06      236.81     15.09 o 
   6   5   0      933.42      921.84     44.03 o 
   7   5   0        2.98       37.34      8.14 o 
   8   5   0       50.19       53.91     18.00 o 
   9   5   0        0.85       41.18     15.10 o 
   0   6   0      119.91      149.14     13.24 o 
   1   6   0     1844.59     1766.88     45.65 o 
   2   6   0      373.10      319.66     24.16 o 
   3   6   0        1.97       15.00      9.20 o 
   4   6   0        0.14       26.63     12.10 o 
   5   6   0        1.03       41.36     12.70 o 
   6   6   0      880.10      903.75     51.01 o 
   7   6   0       16.98       49.93     24.27 o 
   8   6   0      446.03      397.11     42.96 o 
   9   6   0      311.96      386.66     79.58 o 
   1   7   0     2126.71     2173.42     56.38 o 
   2   7   0     1405.56     1451.50     59.58 o 
   3   7   0     5904.10     5972.33    327.95 o 
   4   7   0     4451.22     4817.99    159.97 o 
   5   7   0     1397.11     1474.52     64.39 o 
   6   7   0     1553.43     1623.58     97.80 o 
   7   7   0      582.03      579.87     36.38 o 
   8   7   0       64.64       46.59      9.99 o 
   0   8   0      216.62      200.62     29.48 o 
   1   8   0      419.21      362.32     24.53 o 
   2   8   0     7127.11     7594.06    182.38 o 
   3   8   0      960.81     1014.79     58.11 o 
   4   8   0       17.53       55.77     16.48 o 
   5   8   0      191.80      214.94     25.71 o 
   6   8   0       35.05       86.90     26.26 o 
   7   8   0      295.43      282.16     47.51 o 
   8   8   0       32.93       52.71     17.15 o 
   1   9   0       43.80       56.68     11.08 o 
   2   9   0       18.54       27.28      9.60 o 
   3   9   0      906.61      912.67     38.71 o 
   4   9   0      151.58      132.32     19.24 o 
   5   9   0      194.59      213.70     23.82 o 
   6   9   0       12.54       33.57     12.18 o 
   7   9   0       12.21       33.13     13.56 o 
   0  10   0      174.37      220.68     29.77 o 
   1  10   0     1465.99     1594.04     41.86 o 
   2  10   0     1047.17     1124.08     43.36 o 
   3  10   0       13.45       34.43     13.22 o 
   4  10   0        2.66       55.80     21.04 o 
   5  10   0       19.39       56.92     15.62 o 
   6  10   0      375.86      322.38     40.04 o 
   1  11   0      505.11      448.58     39.22 o 
   2  11   0      187.90      162.95     26.56 o 
   3  11   0      790.43      970.25     78.33 o 
   4  11   0      566.74      708.42     61.85 o 
   5  11   0      383.37      360.15     40.40 o 
   0  12   0       20.56       22.55     15.08 o 
   1  12   0      561.39      565.46     78.77 o 
   2  12   0      117.82      105.56     25.38 o 
   3  12   0        5.19       12.86     11.43 o 
 -10   1   1     1221.72     1188.00    162.04 o 
  -9   1   1      819.16      739.14     83.32 o 
  -8   1   1      334.90      295.39     30.51 o 
  -7   1   1      694.46      736.93     52.36 o 
  -6   1   1       63.75      107.49     17.28 o 
  -5   1   1      155.57      148.63     21.41 o 
  -4   1   1     1648.54     1665.03     30.84 o 
  -3   1   1     2332.59     2164.36     25.51 o 
  -2   1   1     7028.52     6800.46     45.50 o 
  -1   1   1     3907.90     3813.97     67.14 o 
   1   1   1     4404.05     3497.65     58.10 o 
   2   1   1       33.34       46.26      3.78 o 
   3   1   1     3488.43     3627.46     43.16 o 
   4   1   1      394.80      406.88     14.31 o 
   5   1   1       92.42       81.48      9.90 o 
   6   1   1     1191.75     1146.18     49.53 o 
   7   1   1      181.32      173.11     21.80 o 
   8   1   1      283.05      274.00     26.73 o 
   9   1   1      413.56      412.08     36.45 o 
  10   1   1      704.74      563.70     53.55 o 
 -10   2   1       58.01       56.80     27.56 o 
  -9   2   1        3.80       36.73     13.25 o 
  -8   2   1      600.67      599.37     55.22 o 
  -7   2   1     1176.37     1186.23     52.41 o 
  -6   2   1     1074.18     1039.76     49.68 o 
  -5   2   1     8343.56     8139.80    249.35 o 
  -4   2   1     6733.19     6284.45    135.58 o 
  -3   2   1       11.83       26.19      4.20 o 
  -2   2   1    18578.61    19034.02    177.64 o 
  -1   2   1     1127.58     1113.75     24.03 o 
   0   2   1      423.22      382.28      9.41 o 
   1   2   1       18.27       26.08      4.33 o 
   2   2   1       20.07       27.25      3.30 o 
   3   2   1     5677.81     5363.06     53.56 o 
   4   2   1     1455.94     1398.69     41.41 o 
   5   2   1     3339.01     3114.09     71.55 o 
   6   2   1     2390.28     2476.56     90.61 o 
   7   2   1      271.27      282.17     31.48 o 
   8   2   1       14.37       39.38     13.20 o 
   9   2   1      216.70      249.87     31.21 o 
  10   2   1      588.68      446.19     45.89 o 
  -9   3   1       20.95       46.00     17.18 o 
  -8   3   1     1010.85     1010.95     41.25 o 
  -7   3   1        5.79       25.92      8.29 o 
  -6   3   1        7.34       28.22     10.01 o 
  -5   3   1       53.38       57.05     15.37 o 
  -4   3   1      710.60      755.67     33.91 o 
  -3   3   1     5288.12     5268.04     81.39 o 
  -2   3   1      148.42      147.34      7.54 o 
  -1   3   1      565.32      653.90     15.51 o 
   0   3   1       24.59       28.97      4.27 o 
   1   3   1     5505.43     5544.08     62.89 o 
   2   3   1        5.64       23.20      3.74 o 
   3   3   1      271.12      279.89     10.30 o 
   4   3   1      160.48      158.40     12.75 o 
   5   3   1      672.95      604.34     39.80 o 
   6   3   1      405.31      460.57     30.70 o 
   7   3   1      387.04      392.65     32.06 o 
   8   3   1        1.73       25.85     10.00 o 
   9   3   1       21.79       23.88      9.36 o 
  -9   4   1        0.51       65.54     15.77 o 
  -8   4   1       55.86       99.03     17.33 o 
  -7   4   1      147.45      186.15     19.89 o 
  -6   4   1      638.48      639.09     48.54 o 
  -5   4   1       55.54       62.14     15.77 o 
  -4   4   1       10.84       17.55     12.20 o 
  -3   4   1      113.27      152.94     14.90 o 
  -2   4   1     1339.97     1456.27     46.11 o 
  -1   4   1      827.55      839.30     17.57 o 
   0   4   1      160.81      177.89      6.66 o 
   1   4   1       49.23       44.42      4.64 o 
   2   4   1      573.64      487.69     13.88 o 
   3   4   1     3016.62     3039.23     46.75 o 
   4   4   1     1538.55     1439.22     46.04 o 
   5   4   1      146.52      124.25     13.72 o 
   6   4   1      719.31      705.40     35.93 o 
   7   4   1      150.19      154.69     24.64 o 
   8   4   1        0.80       14.21      8.62 o 
   9   4   1      389.01      401.44     64.53 o 
  -9   5   1      236.72      265.01     33.14 o 
  -8   5   1      385.22      345.94     34.35 o 
  -7   5   1        3.49       43.62      9.25 o 
  -6   5   1      657.96      645.62     37.90 o 
  -5   5   1       33.66       36.79     10.91 o 
  -4   5   1     2203.08     2138.75     80.44 o 
  -3   5   1     3430.80     3331.28    138.52 o 
  -2   5   1    11279.30    11593.65    168.85 o 
  -1   5   1    14088.10    14729.64    136.89 o 
   0   5   1     1925.16     1599.64     28.72 o 
   1   5   1     4555.17     4577.15     46.61 o 
   2   5   1     1904.45     1930.80     38.14 o 
   3   5   1      329.86      333.42     18.28 o 
   4   5   1        2.19       34.36      9.94 o 
   5   5   1     1441.12     1400.61     80.94 o 
   6   5   1      343.57      341.68     27.45 o 
   7   5   1     1322.67     1300.66     56.78 o 
   8   5   1     1191.74     1238.14    181.33 o 
   9   5   1      361.62      471.44     58.13 o 
  -9   6   1      180.25      138.12     37.40 o 
  -8   6   1      587.15      590.31     52.64 o 
  -7   6   1     1413.75     1553.75     69.09 o 
  -6   6   1     1975.28     2145.86     78.59 o 
  -5   6   1     2924.58     2914.91    106.31 o 
  -4   6   1     1622.92     1722.57     96.45 o 
  -3   6   1     2150.27     2234.74     86.57 o 
  -2   6   1     2294.13     2221.75    110.96 o 
  -1   6   1      354.43      404.61     28.72 o 
   0   6   1        1.18       38.54      6.78 o 
   1   6   1       84.93       74.85     10.06 o 
   2   6   1     3287.92     3525.38     57.05 o 
   3   6   1     2752.78     2845.51     99.58 o 
   4   6   1     2119.81     2104.45    139.53 o 
   5   6   1      437.75      506.55     76.44 o 
   6   6   1      239.42      252.79     36.51 o 
   7   6   1       25.37       51.01     13.41 o 
   8   6   1        5.55       11.74     12.82 o 
   9   6   1        2.01       34.09     13.55 o 
  -8   7   1        6.39       25.91     22.84 o 
  -7   7   1        7.35       39.09     12.03 o 
  -6   7   1      371.82      357.98     30.23 o 
  -5   7   1      321.47      304.89     33.47 o 
  -4   7   1       38.84       43.93     11.35 o 
  -3   7   1      738.26      766.93     50.78 o 
  -2   7   1       68.83       58.62     11.15 o 
  -1   7   1      106.80      124.08     12.28 o 
   0   7   1       99.17      138.94     13.90 o 
   1   7   1      458.58      406.19     15.74 o 
   2   7   1      209.14      231.95     18.03 o 
   3   7   1     1561.23     1591.15     84.03 o 
   4   7   1      227.21      216.90     26.25 o 
   5   7   1     2259.50     2355.71     70.97 o 
   6   7   1       23.74       45.46     11.22 o 
   7   7   1      119.60       96.46     22.31 o 
   8   7   1        1.17       35.37     12.21 o 
  -8   8   1       17.25       55.02     14.37 o 
  -7   8   1      904.85      900.11     70.64 o 
  -6   8   1     1329.72     1272.28     79.81 o 
  -5   8   1      224.29      196.08     24.52 o 
  -4   8   1       17.10       23.30     17.14 o 
  -3   8   1     6613.66     6479.83    337.72 o 
  -2   8   1     1481.89     1465.77     70.62 o 
  -1   8   1      448.26      450.75     29.84 o 
   0   8   1      242.98      210.43     17.97 o 
   1   8   1      653.12      653.84     31.35 o 
   2   8   1     4819.89     5040.83    126.89 o 
   3   8   1      620.58      702.17     54.78 o 
   4   8   1      344.00      365.80     33.25 o 
   5   8   1      336.41      329.88     33.85 o 
   6   8   1      500.65      540.66     50.11 o 
   7   8   1       51.31       74.65     23.25 o 
   8   8   1       57.19      107.91     32.62 o 
  -7   9   1      576.18      461.39     73.15 o 
  -6   9   1       69.81       94.62     27.21 o 
  -5   9   1       30.27       53.42     18.52 o 
  -4   9   1      332.46      304.08     33.31 o 
  -3   9   1       14.41       32.57      8.66 o 
  -2   9   1      671.87      732.79     66.34 o 
  -1   9   1     1083.56     1121.48     32.91 o 
   0   9   1      679.40      589.86     40.82 o 
   1   9   1      802.86      839.13     46.03 o 
   2   9   1     1096.21     1166.55     40.01 o 
   3   9   1       23.27       35.15     18.24 o 
   4   9   1        7.72       28.14     14.76 o 
   5   9   1        2.52       56.89     19.93 o 
   6   9   1      360.17      350.59     47.27 o 
   7   9   1      576.61      569.43     55.76 o 
  -6  10   1       54.09       69.44     18.49 o 
  -5  10   1      194.30      130.09     24.71 o 
  -4  10   1        9.21       47.12     15.97 o 
  -3  10   1        6.68       22.82     11.62 o 
  -2  10   1       13.40       44.95     14.36 o 
  -1  10   1       39.83       53.74      9.23 o 
   0  10   1        0.32       26.67      6.62 o 
   1  10   1      305.55      285.98     25.68 o 
   2  10   1       45.92       42.84     10.12 o 
   3  10   1        4.33       34.99     10.95 o 
   4  10   1      163.71      164.66     28.35 o 
   5  10   1       46.04       52.40     24.64 o 
   6  10   1        3.81       19.82     19.03 o 
  -5  11   1       11.06       37.94     12.25 o 
  -4  11   1       61.39      112.48     21.24 o 
  -3  11   1      578.66      534.80     41.88 o 
  -2  11   1       71.98       89.67     20.11 o 
  -1  11   1        1.25       28.86      8.30 o 
   0  11   1        9.97       29.08      7.13 o 
   1  11   1       14.58       18.09     12.09 o 
   2  11   1       56.81       71.50     17.66 o 
   3  11   1      167.06      143.74     23.82 o 
   4  11   1       28.50       29.63     23.52 o 
   5  11   1        1.16       39.38     13.38 o 
  -3  12   1      230.93      248.40     30.48 o 
  -2  12   1       17.52       11.72      8.67 o 
  -1  12   1      156.12      137.12     21.97 o 
   0  12   1       11.87       51.37     25.50 o 
   1  12   1     1049.51      830.08    133.96 o 
   2  12   1      993.39     1051.51     86.16 o 
   3  12   1      782.80      752.09     61.07 o 
 -10   0   2      375.16      332.81     44.92 o 
  -9   0   2     1288.69     1226.10    103.96 o 
  -8   0   2      502.17      457.60     50.99 o 
  -7   0   2      274.50      292.39     77.05 o 
  -6   0   2      368.71      447.99     37.47 o 
  -5   0   2     1535.64     1529.34     82.88 o 
  -4   0   2       12.58       42.80      8.24 o 
  -3   0   2     2000.07     1865.82     29.65 o 
  -2   0   2       35.10       82.67      7.36 o 
   2   0   2      504.46      611.10     20.59 o 
   3   0   2      602.21      606.04     21.86 o 
   4   0   2     4019.54     4187.40     82.52 o 
   5   0   2     3834.99     3848.54    112.99 o 
   6   0   2      201.62      141.78     26.37 o 
   7   0   2     2737.86     2979.32    123.54 o 
   8   0   2      828.42      969.39    140.49 o 
   9   0   2      499.62      496.86     58.07 o 
  10   0   2       90.64      144.59     51.95 o 
 -10   1   2      113.54       97.63     21.80 o 
  -9   1   2       20.82       50.55     12.46 o 
  -8   1   2      636.30      618.84     40.29 o 
  -7   1   2     1194.44     1195.51     52.09 o 
  -6   1   2     3074.32     3044.81    103.68 o 
  -5   1   2     1939.22     1915.08     77.83 o 
  -4   1   2       91.80       91.68      6.29 o 
  -3   1   2     4090.72     4158.56     45.76 o 
  -2   1   2        7.50       31.99      4.15 o 
  -1   1   2     1130.16     1118.30     13.19 o 
   1   1   2    11444.27    11218.32     79.90 o 
   2   1   2    35601.70    36258.89    249.94 o 
   3   1   2     1016.95      947.93     24.60 o 
   4   1   2     1222.15     1122.33     35.22 o 
   5   1   2      113.21      144.76     14.69 o 
   6   1   2       61.54       62.90     26.28 o 
   7   1   2       66.11       66.17     14.25 o 
   8   1   2       87.27      103.40     16.08 o 
   9   1   2      120.49      168.04     25.32 o 
  10   1   2      225.06      201.61     24.74 o 
 -10   2   2       90.87       63.42     15.28 o 
  -9   2   2      451.86      363.41     33.42 o 
  -8   2   2        0.20       31.48     10.30 o 
  -7   2   2        0.07       38.37     15.33 o 
  -6   2   2      107.68       93.95     18.96 o 
  -5   2   2     1267.81     1369.58     97.10 o 
  -4   2   2        3.97       26.57      6.36 o 
  -3   2   2      194.51      178.51      9.55 o 
  -2   2   2      992.21     1050.43     19.32 o 
  -1   2   2     7730.88     7833.84     49.25 o 
   0   2   2     3665.43     3651.42     36.18 o 
   1   2   2        4.46       41.63      4.60 o 
   2   2   2     4413.34     4553.64     42.38 o 
   3   2   2        7.53       22.28      4.06 o 
   4   2   2      183.89      180.51     13.76 o 
   5   2   2      695.88      672.59     35.77 o 
   6   2   2     1038.43      969.26     47.74 o 
   7   2   2      913.51      854.84     52.87 o 
   8   2   2      133.20      161.82     25.78 o 
   9   2   2      106.32      110.48     25.26 o 
  10   2   2       91.01       59.48     14.46 o 
  -9   3   2      299.69      279.49     29.33 o 
  -8   3   2      246.19      323.54     28.71 o 
  -7   3   2      744.10      801.72     43.49 o 
  -6   3   2     3535.35     3308.53     95.45 o 
  -5   3   2     8478.81     8190.86    311.23 o 
  -4   3   2    15549.19    16200.87    331.77 o 
  -3   3   2      550.88      425.15     13.47 o 
  -2   3   2      194.05      177.34      6.36 o 
  -1   3   2      512.57      502.98     13.04 o 
   0   3   2      164.56      136.75      5.39 o 
   1   3   2      226.77      197.61      6.46 o 
   2   3   2      457.62      328.14      9.47 o 
   3   3   2     4677.73     4282.48     72.08 o 
   4   3   2     2944.50     2861.03     45.63 o 
   5   3   2      912.25      813.82     32.31 o 
   6   3   2      195.96      187.95     19.70 o 
   7   3   2      393.93      426.87     30.51 o 
   8   3   2      630.08      510.75     40.90 o 
   9   3   2      525.11      448.59     56.96 o 
  -9   4   2      558.20      519.10     53.42 o 
  -8   4   2      446.74      429.33     35.05 o 
  -7   4   2      227.01      253.35     24.47 o 
  -6   4   2        1.53       35.91      8.85 o 
  -5   4   2        5.17       26.93      8.02 o 
  -4   4   2     3962.31     3850.04     68.73 o 
  -3   4   2     1025.47      892.76     30.96 o 
  -2   4   2     3025.09     2928.66     42.39 o 
  -1   4   2     3237.64     3174.93     33.28 o 
   0   4   2     3355.86     3260.93     32.86 o 
   1   4   2      458.19      370.11     18.25 o 
   2   4   2        7.24       29.02      3.27 o 
   3   4   2      711.57      723.65     22.25 o 
   4   4   2     2087.38     2019.27     48.29 o 
   5   4   2     1648.06     1626.28     61.45 o 
   6   4   2     1862.58     1899.11     89.18 o 
   7   4   2     3383.85     3368.56     80.05 o 
   8   4   2     1636.95     1566.90     88.24 o 
   9   4   2       71.90       41.74     22.60 o 
  -9   5   2       10.76       51.14     14.56 o 
  -8   5   2      314.79      323.75     32.89 o 
  -7   5   2      415.84      416.00     43.39 o 
  -6   5   2      180.89      181.33     16.56 o 
  -5   5   2      661.27      581.92     27.09 o 
  -4   5   2      257.02      241.58     22.94 o 
  -3   5   2      416.63      466.21     27.69 o 
  -2   5   2     1662.71     1807.03     58.65 o 
  -1   5   2      585.81      633.72     17.79 o 
   0   5   2       14.55       22.11      3.89 o 
   1   5   2      349.95      284.62     14.60 o 
   2   5   2     1923.65     2037.92     36.99 o 
   3   5   2      641.65      781.90     36.75 o 
   4   5   2      228.65      254.12     11.81 o 
   5   5   2      348.34      368.51     24.36 o 
   6   5   2      128.65      110.87     24.55 o 
   7   5   2      661.20      613.17     37.93 o 
   8   5   2        0.90       63.63     17.77 o 
   9   5   2        3.52       52.94     39.28 o 
  -9   6   2      164.16      166.29     27.58 o 
  -8   6   2       10.48       32.54     15.43 o 
  -7   6   2      345.31      331.76     33.73 o 
  -6   6   2       73.92      107.45     22.93 o 
  -5   6   2      408.95      453.67     36.59 o 
  -4   6   2     1599.13     1717.34     97.14 o 
  -3   6   2      479.68      430.98     46.69 o 
  -2   6   2     2567.03     2452.54     41.71 o 
  -1   6   2      108.32       67.05     10.03 o 
   0   6   2     3538.26     3611.35     48.47 o 
   1   6   2     1190.76     1146.25     34.80 o 
   2   6   2      354.02      331.70     13.94 o 
   3   6   2        0.87       29.70     10.44 o 
   4   6   2     1138.89     1146.23     63.68 o 
   5   6   2     3884.90     3825.23    126.50 o 
   6   6   2      613.68      602.73     45.59 o 
   7   6   2        3.29       39.03     14.68 o 
   8   6   2      713.29      822.78     63.21 o 
   9   6   2      375.62      347.61     44.35 o 
  -8   7   2      297.45      321.32     40.99 o 
  -7   7   2      529.88      579.45     40.53 o 
  -6   7   2      807.52      891.15     55.41 o 
  -5   7   2      512.75      591.32     48.94 o 
  -4   7   2     1706.77     1783.38    112.57 o 
  -3   7   2     1854.22     2006.42     96.28 o 
  -2   7   2       32.32       39.03     10.43 o 
  -1   7   2      134.29      118.00     10.45 o 
   0   7   2      796.24      775.33     30.03 o 
   1   7   2     3530.77     3623.13     79.92 o 
   2   7   2     2234.23     2218.95     59.22 o 
   3   7   2     1645.74     1751.03     68.10 o 
   4   7   2     3876.24     3967.18    129.84 o 
   5   7   2     1710.51     1724.94     55.46 o 
   6   7   2      105.28       85.38     25.22 o 
   7   7   2       60.65       84.73     18.45 o 
   8   7   2       71.40       75.23     27.67 o 
  -8   8   2      229.84      247.45     36.08 o 
  -7   8   2      885.34      792.45     68.41 o 
  -6   8   2       17.86       45.99     13.36 o 
  -5   8   2       78.82      119.27     26.04 o 
  -4   8   2       83.39       70.28     26.21 o 
  -3   8   2     4341.27     4456.98    149.77 o 
  -2   8   2     2612.03     2627.48     65.18 o 
  -1   8   2      629.66      606.76     36.71 o 
   0   8   2      274.57      243.64     15.47 o 
   1   8   2     1138.75     1201.21     55.69 o 
   2   8   2       27.72       33.58     12.72 o 
   3   8   2       64.28       50.82     13.88 o 
   4   8   2      550.44      569.08     43.64 o 
   5   8   2      965.58      980.80     39.68 o 
   6   8   2      164.11      213.92     24.53 o 
   7   8   2      429.88      466.38     50.08 o 
  -7   9   2      158.16      196.70     30.25 o 
  -6   9   2        0.61       29.89     13.01 o 
  -5   9   2        7.25       59.74     15.32 o 
  -4   9   2       54.97       97.66     23.59 o 
  -3   9   2        0.23       36.77     23.25 o 
  -2   9   2       54.58       26.47      7.24 o 
  -1   9   2       55.57       59.10      9.08 o 
   0   9   2       23.72       34.63      9.17 o 
   1   9   2      207.80      176.01     16.21 o 
   2   9   2       15.54       25.54      6.76 o 
   3   9   2      639.91      616.70     41.96 o 
   4   9   2       23.18       34.52      7.77 o 
   5   9   2        4.48       39.06     12.43 o 
   6   9   2        5.24       47.13     13.15 o 
   7   9   2       23.15       40.31     10.86 o 
  -6  10   2       33.54       50.58     15.61 o 
  -5  10   2        7.75       26.10     12.32 o 
  -4  10   2      342.87      316.55     28.91 o 
  -3  10   2     1455.11     1574.48     82.97 o 
  -2  10   2      870.22      907.97     37.57 o 
  -1  10   2      429.62      437.98     27.68 o 
   0  10   2      451.43      485.65     35.97 o 
   1  10   2      834.25      746.76     43.49 o 
   2  10   2      271.15      295.76     29.72 o 
   3  10   2        3.14       33.86     14.05 o 
   4  10   2        4.91       32.51     12.91 o 
   5  10   2       13.83       32.54      8.59 o 
   6  10   2      520.66      538.79     56.38 o 
  -5  11   2       33.82       95.13     17.33 o 
  -4  11   2      338.89      372.37     40.07 o 
  -3  11   2       57.97       72.48     19.19 o 
  -2  11   2      165.54      125.50     18.52 o 
  -1  11   2      179.37      226.79     28.54 o 
   0  11   2      544.02      531.59     41.41 o 
   1  11   2     1256.05     1009.29    160.81 o 
   2  11   2     1259.15     1213.58     75.56 o 
   3  11   2     1044.10     1113.81     80.17 o 
   4  11   2      300.96      403.98     73.23 o 
   5  11   2       42.19       52.81     12.15 o 
  -3  12   2       14.91       33.56     10.93 o 
  -2  12   2      520.80      536.63    107.92 o 
  -1  12   2      142.97       83.05     28.59 o 
   0  12   2       12.38       53.12     25.02 o 
   1  12   2       46.64       17.16     10.54 o 
   2  12   2       25.41       50.28     15.00 o 
   3  12   2        7.66       10.13      8.74 o 
 -10   1   3      734.79      765.41     55.61 o 
  -9   1   3       85.75       84.97     15.76 o 
  -8   1   3        9.47       29.26      9.93 o 
  -7   1   3       17.71       47.79     10.94 o 
  -6   1   3       11.00       70.92     21.37 o 
  -5   1   3       25.09       30.36      6.95 o 
  -4   1   3        9.30       42.04      7.65 o 
  -3   1   3     2089.34     1851.88     32.62 o 
  -2   1   3       29.01       38.82      6.18 o 
  -1   1   3    11016.44    10697.87     65.29 o 
   0   1   3     1675.95     1701.22     16.71 o 
   1   1   3    11426.83    11614.65    101.27 o 
   2   1   3    18125.99    18794.01    158.80 o 
   3   1   3     4051.09     3899.98     38.36 o 
   4   1   3     7774.67     7817.22    106.12 o 
   5   1   3     3713.28     3597.88     73.72 o 
   6   1   3      376.35      389.47     26.02 o 
   7   1   3      734.69      701.22     44.71 o 
   8   1   3      280.29      282.18     25.95 o 
   9   1   3      313.46      303.09     25.51 o 
  10   1   3       30.16       37.37     12.24 o 
 -10   2   3       91.51       70.22     18.20 o 
  -9   2   3      567.50      519.18     49.26 o 
  -8   2   3     1959.91     2035.69     64.55 o 
  -7   2   3     1225.71     1221.39     47.38 o 
  -6   2   3     3481.83     3279.33    118.97 o 
  -5   2   3     2872.26     2652.09     61.93 o 
  -4   2   3      536.61      624.40     27.51 o 
  -3   2   3      289.69      318.88     11.50 o 
  -2   2   3      335.11      292.66      9.62 o 
  -1   2   3     7161.76     7551.33     45.45 o 
   0   2   3     4354.85     4573.36     35.70 o 
   1   2   3     2004.68     2168.56     17.42 o 
   2   2   3    12487.09    12045.49    127.64 o 
   3   2   3    11757.52    11430.77    148.66 o 
   4   2   3       15.37       16.96      5.61 o 
   5   2   3     4236.57     4373.06     79.47 o 
   6   2   3     1449.22     1429.71     67.15 o 
   7   2   3       91.99       98.24     14.99 o 
   8   2   3      368.85      360.08     26.57 o 
   9   2   3      474.37      426.44     38.12 o 
  10   2   3      273.00      239.56     35.94 o 
  -9   3   3      758.97      734.72     45.27 o 
  -8   3   3       56.51       68.92     19.55 o 
  -7   3   3       25.90       74.47     13.88 o 
  -6   3   3       38.33       76.38     11.79 o 
  -5   3   3      306.58      321.48     27.42 o 
  -4   3   3     3950.13     4170.47     66.37 o 
  -3   3   3     5602.20     5514.99     67.06 o 
  -2   3   3      505.37      453.39     13.71 o 
  -1   3   3        8.11       12.07      2.80 o 
   0   3   3     6695.44     6859.82     49.97 o 
   1   3   3     1011.94     1106.64     21.80 o 
   2   3   3     3625.36     3661.74     32.99 o 
   3   3   3       20.97       35.33      5.34 o 
   4   3   3     1234.11     1123.99     43.02 o 
   5   3   3     1711.98     1717.54     90.13 o 
   6   3   3     1003.79      987.76     50.65 o 
   7   3   3     1022.91      956.03     32.38 o 
   8   3   3      873.41      950.87     35.94 o 
   9   3   3      132.55      181.05     22.33 o 
  -9   4   3      130.89      105.99     20.16 o 
  -8   4   3      102.57       70.90     17.56 o 
  -7   4   3      474.37      441.38     33.42 o 
  -6   4   3     2599.66     2589.00    106.62 o 
  -5   4   3      121.17       77.88      9.67 o 
  -4   4   3        9.44       22.62     12.71 o 
  -3   4   3      504.43      465.82     20.00 o 
  -2   4   3     1448.99     1510.65     18.55 o 
  -1   4   3      287.85      260.13     12.25 o 
   0   4   3     7047.82     7341.32     70.39 o 
   1   4   3    10637.68    11077.46    111.59 o 
   2   4   3        3.75       18.99      4.03 o 
   3   4   3      218.92      189.77     11.31 o 
   4   4   3     3252.36     3322.85     60.81 o 
   5   4   3      683.57      715.07     50.07 o 
   6   4   3      839.92      872.12     54.45 o 
   7   4   3      484.00      476.37     43.86 o 
   8   4   3      379.75      362.65     44.02 o 
   9   4   3      280.68      279.74     32.72 o 
  -9   5   3       88.18       88.90     20.48 o 
  -8   5   3       33.76       47.85     20.98 o 
  -7   5   3       75.21       63.83     17.55 o 
  -6   5   3       56.88       55.37     13.04 o 
  -5   5   3     2262.61     2296.13     64.76 o 
  -4   5   3     5669.33     5569.65    190.41 o 
  -3   5   3     2995.76     2897.46    130.18 o 
  -2   5   3     4495.03     4403.40     61.03 o 
  -1   5   3     3224.90     3245.74     40.44 o 
   0   5   3      514.29      480.43     11.97 o 
   1   5   3      288.51      266.71     12.73 o 
   2   5   3        0.48       18.09      4.05 o 
   3   5   3      560.19      497.26     16.74 o 
   4   5   3     3014.98     3146.85     82.66 o 
   5   5   3     3042.56     3078.76     85.07 o 
   6   5   3     4639.64     4485.30    165.15 o 
   7   5   3      553.74      542.01     56.81 o 
   8   5   3     1019.65     1053.26     85.45 o 
   9   5   3      123.43      126.08     30.22 o 
  -9   6   3      154.58      159.17     33.11 o 
  -8   6   3      171.66      207.80     24.00 o 
  -7   6   3      326.54      346.23     37.87 o 
  -6   6   3       39.81       59.28     14.78 o 
  -5   6   3       48.63       77.66     31.22 o 
  -4   6   3      888.90      962.93     60.68 o 
  -3   6   3      457.05      445.37     29.15 o 
  -2   6   3       64.49       61.02      4.41 o 
  -1   6   3     3897.34     4183.58     62.21 o 
   0   6   3     4038.52     4083.41     60.78 o 
   1   6   3     3768.06     3619.54     55.12 o 
   2   6   3     2678.68     2458.43     41.96 o 
   3   6   3     3141.99     3171.50     95.26 o 
   4   6   3        5.89       61.57     14.77 o 
   5   6   3      828.41      754.92     76.34 o 
   6   6   3       31.02       42.85     23.10 o 
   7   6   3      631.08      615.21     50.78 o 
   8   6   3       52.90      110.26     22.38 o 
  -8   7   3       21.80       27.86     13.23 o 
  -7   7   3        9.22       40.83     14.81 o 
  -6   7   3       94.83      127.39     20.11 o 
  -5   7   3       16.72       36.90     17.01 o 
  -4   7   3        0.31       19.77     12.30 o 
  -3   7   3       23.58       26.04     16.44 o 
  -2   7   3      983.74      950.15     42.09 o 
  -1   7   3     2946.91     3051.94     72.93 o 
   0   7   3       69.58       42.11      8.31 o 
   1   7   3      844.40      856.17     32.83 o 
   2   7   3      181.45      147.76     20.89 o 
   3   7   3      303.40      319.34     35.69 o 
   4   7   3     1191.96     1102.99     44.63 o 
   5   7   3        5.96       49.70     21.16 o 
   6   7   3      351.96      353.18     32.94 o 
   7   7   3       73.63       87.20     29.88 o 
   8   7   3        7.07       18.93     10.64 o 
  -7   8   3     1090.90     1147.51    196.29 o 
  -6   8   3     1263.36     1372.57     87.76 o 
  -5   8   3        5.79       38.66     10.56 o 
  -4   8   3      329.11      377.79     31.09 o 
  -3   8   3      556.15      513.69     38.91 o 
  -2   8   3       65.00       57.72      7.80 o 
  -1   8   3        6.68       25.28     11.56 o 
   0   8   3      334.08      326.43     21.65 o 
   1   8   3     1362.43     1321.91     39.12 o 
   2   8   3      421.54      486.38     26.71 o 
   3   8   3      519.95      518.33     39.41 o 
   4   8   3       96.16      130.37     27.11 o 
   5   8   3     1322.34     1269.65     50.10 o 
   6   8   3      112.63      148.12     21.75 o 
   7   8   3        1.78       41.74     13.67 o 
  -7   9   3        1.58       31.41     14.11 o 
  -6   9   3      208.09      188.81     27.73 o 
  -5   9   3     1250.69     1309.84     72.03 o 
  -4   9   3      244.34      327.58     48.69 o 
  -3   9   3     1615.83     1769.19     56.35 o 
  -2   9   3      599.61      716.97     50.67 o 
  -1   9   3     1591.97     1710.16     58.24 o 
   0   9   3      706.76      789.42     59.24 o 
   1   9   3      550.82      546.96     37.66 o 
   2   9   3        8.19       29.06      7.91 o 
   3   9   3      457.42      495.69     32.95 o 
   4   9   3        9.84       43.99     17.24 o 
   5   9   3       60.80      108.74     17.68 o 
   6   9   3      928.55      922.24     71.32 o 
   7   9   3      499.77      493.55     68.61 o 
  -6  10   3      148.17      166.69     36.50 o 
  -5  10   3        9.28       33.60     10.75 o 
  -4  10   3      273.24      299.02     32.46 o 
  -3  10   3       68.27       66.59     16.49 o 
  -2  10   3      495.37      468.65     41.60 o 
  -1  10   3      612.33      559.73     28.71 o 
   0  10   3      616.57      531.30     40.78 o 
   1  10   3      694.92      621.80     39.40 o 
   2  10   3      514.91      587.99     47.75 o 
   3  10   3      291.02      276.26     27.71 o 
   4  10   3      423.28      394.46     37.87 o 
   5  10   3       82.15       76.27     23.91 o 
   6  10   3        0.19       16.53     11.48 o 
  -5  11   3        3.37       25.09     12.47 o 
  -4  11   3      502.51      487.31     46.41 o 
  -3  11   3      780.34      806.36     54.02 o 
  -2  11   3      369.92      324.64     44.19 o 
  -1  11   3       28.56       48.25     11.18 o 
   0  11   3      404.39      326.42     43.00 o 
   1  11   3      144.67      113.92     18.93 o 
   2  11   3       17.83       56.97     13.34 o 
   3  11   3        8.87       13.83      9.80 o 
   4  11   3        2.24       31.72     14.65 o 
   5  11   3       41.87      105.22     26.13 o 
  -3  12   3       34.83       40.07     13.01 o 
  -2  12   3      383.32      275.07     32.78 o 
  -1  12   3       70.11       77.88     13.65 o 
   0  12   3      836.47      772.14    105.17 o 
   1  12   3     1250.00     1040.35    366.14 o 
   2  12   3      770.08      699.38     83.83 o 
   3  12   3      828.55     1104.15    128.84 o 
 -10   0   4      445.61      419.56     49.70 o 
  -9   0   4     1534.07     1571.21    102.58 o 
  -8   0   4       24.05       44.68     23.90 o 
  -7   0   4      911.97      929.26    104.04 o 
  -6   0   4     2321.28     2160.23     99.88 o 
  -5   0   4     1229.08     1020.25     56.59 o 
  -4   0   4      427.64      370.16     21.61 o 
  -3   0   4     4673.55     4456.76     63.17 o 
  -2   0   4      383.01      429.92     29.07 o 
  -1   0   4     5858.50     5766.41     79.36 o 
   0   0   4     3509.40     3606.93    103.31 o 
   1   0   4      127.90       90.13      6.09 o 
   2   0   4    84443.61    88941.90   1199.84 o 
   3   0   4    42500.94    41992.70   1113.09 o 
   4   0   4    11540.91    11239.29    302.29 o 
   5   0   4     2833.84     2357.67     96.98 o 
   6   0   4     1671.75     1672.18     80.86 o 
   7   0   4       11.33       30.57     15.56 o 
   8   0   4      315.86      354.68     58.14 o 
   9   0   4      233.49      287.01     67.72 o 
  10   0   4       14.23       96.22     32.23 o 
 -10   1   4       63.34       43.89     19.73 o 
  -9   1   4      109.50       69.25     13.74 o 
  -8   1   4     1087.52     1072.70     38.25 o 
  -7   1   4       57.92       61.26     14.07 o 
  -6   1   4      579.60      651.47     40.07 o 
  -5   1   4     1725.77     1541.44     56.64 o 
  -4   1   4      125.75      120.47     10.19 o 
  -3   1   4     2546.56     2800.04     40.48 o 
  -2   1   4      717.63      696.29     16.78 o 
  -1   1   4    23249.01    23510.21    214.35 o 
   0   1   4      677.49      698.35     15.42 o 
   1   1   4    14549.60    14913.99     84.57 o 
   2   1   4    35810.50    36017.89    227.84 o 
   3   1   4     4470.01     4442.20     51.83 o 
   4   1   4      581.04      534.57     24.51 o 
   5   1   4     1089.30     1097.82     42.71 o 
   6   1   4      414.69      428.22     28.84 o 
   7   1   4       70.88      122.67     17.71 o 
   8   1   4      147.78      114.17     17.45 o 
   9   1   4      542.04      521.61     35.41 o 
  10   1   4      131.94       70.81     25.03 o 
 -10   2   4      233.47      220.62     36.39 o 
  -9   2   4      104.51       87.90     21.03 o 
  -8   2   4        1.70       36.70     11.59 o 
  -7   2   4       74.10       89.98     14.37 o 
  -6   2   4       41.14       59.44     13.15 o 
  -5   2   4     2027.20     2145.99     50.99 o 
  -4   2   4      277.41      271.43     23.39 o 
  -3   2   4       26.15       44.18      7.53 o 
  -2   2   4      371.10      389.54     10.98 o 
  -1   2   4        3.37       18.09      4.06 o 
   0   2   4        6.45       31.37      6.19 o 
   1   2   4    42813.47    44986.76    353.92 o 
   2   2   4      632.52      692.13     17.83 o 
   3   2   4      105.94      124.46      8.95 o 
   4   2   4     1622.54     1679.04     46.53 o 
   5   2   4      716.15      674.31     25.32 o 
   6   2   4       63.15       89.52     16.49 o 
   7   2   4       76.47      123.64     17.94 o 
   8   2   4       40.18       60.82     18.13 o 
   9   2   4       48.75       44.22     34.28 o 
  10   2   4        3.65       39.35     20.06 o 
  -9   3   4      461.39      551.39     37.93 o 
  -8   3   4      395.87      349.24     23.72 o 
  -7   3   4     2749.26     2787.12     68.64 o 
  -6   3   4     3303.22     3459.00     89.29 o 
  -5   3   4     3504.52     3666.01     96.63 o 
  -4   3   4      140.68      153.38     11.56 o 
  -3   3   4      306.66      341.28     12.59 o 
  -2   3   4      649.57      702.52     15.89 o 
  -1   3   4    13038.40    13141.87    124.24 o 
   0   3   4     4068.44     3915.77     26.92 o 
   1   3   4     4089.20     3949.72     27.92 o 
   2   3   4     3780.73     3601.92     38.48 o 
   3   3   4    10867.09    10747.45    286.99 o 
   4   3   4      804.70      740.47     38.40 o 
   5   3   4      512.63      481.79     27.71 o 
   6   3   4       12.37       28.99      7.59 o 
   7   3   4      361.40      396.97     33.14 o 
   8   3   4     1004.48     1001.89     40.20 o 
   9   3   4      267.11      260.47     43.53 o 
  -9   4   4       45.69       63.72     16.39 o 
  -8   4   4       48.62       36.46     10.85 o 
  -7   4   4      419.91      483.40     32.09 o 
  -6   4   4      497.49      437.25     44.48 o 
  -5   4   4     5059.78     4919.26    132.06 o 
  -4   4   4     3716.11     3533.80     70.82 o 
  -3   4   4    11271.48    11231.06    214.43 o 
  -2   4   4    14339.30    15194.90    179.96 o 
  -1   4   4     2628.57     2630.78     29.00 o 
   0   4   4     4447.38     4669.86     46.61 o 
   1   4   4     2428.37     2596.62     28.72 o 
   2   4   4     2817.54     2931.72     32.24 o 
   3   4   4       89.03      110.39      8.26 o 
   4   4   4      786.67      663.35     35.67 o 
   5   4   4     1860.29     1891.25     54.50 o 
   6   4   4     2030.51     1926.93    101.62 o 
   7   4   4     1230.09     1152.44     36.56 o 
   8   4   4       89.06       59.03     30.54 o 
   9   4   4        1.58       40.87     13.90 o 
  -9   5   4       13.71       80.92     20.31 o 
  -8   5   4      458.41      427.55     52.44 o 
  -7   5   4       52.37       65.34     11.32 o 
  -6   5   4      487.75      424.63     27.47 o 
  -5   5   4       47.28       48.00     11.27 o 
  -4   5   4        3.76       33.17      6.84 o 
  -3   5   4      522.13      547.28     20.32 o 
  -2   5   4       13.27       28.88      7.91 o 
  -1   5   4       48.44       41.97      6.58 o 
   0   5   4     1315.46     1320.81     32.25 o 
   1   5   4     4046.78     4303.50     55.88 o 
   2   5   4       34.07       28.10      4.86 o 
   3   5   4       15.31       25.34      5.62 o 
   4   5   4      223.65      211.23     21.01 o 
   5   5   4      322.55      403.18     35.25 o 
   6   5   4      236.79      245.31     20.71 o 
   7   5   4       45.25       56.34     11.25 o 
   8   5   4        2.12       47.93     13.59 o 
   9   5   4       14.82       55.17     31.72 o 
  -8   6   4       88.87      107.95     21.86 o 
  -7   6   4      250.84      222.04     30.92 o 
  -6   6   4       45.37       32.94     10.44 o 
  -5   6   4     1100.27     1136.68     47.17 o 
  -4   6   4     1733.17     1784.14    116.07 o 
  -3   6   4      837.35      910.28     47.75 o 
  -2   6   4     1114.43     1077.72     32.03 o 
  -1   6   4     5004.03     5092.20     74.65 o 
   0   6   4       86.24       81.23      5.56 o 
   1   6   4       26.83       37.22      6.59 o 
   2   6   4       24.89       33.57      9.03 o 
   3   6   4      314.62      307.58     16.44 o 
   4   6   4      497.69      406.69     22.87 o 
   5   6   4     1297.94     1312.93     54.10 o 
   6   6   4       56.96       64.58     19.29 o 
   7   6   4      469.34      480.86     42.27 o 
   8   6   4       37.61       67.86     17.57 o 
  -8   7   4      542.14      563.12     54.56 o 
  -7   7   4      100.96      147.38     26.82 o 
  -6   7   4       72.98       95.40     20.57 o 
  -5   7   4        5.76       34.25     12.13 o 
  -4   7   4       11.77       19.64     10.91 o 
  -3   7   4       57.72       51.32     11.47 o 
  -2   7   4     1893.18     1861.77     47.81 o 
  -1   7   4     2497.21     2414.42     58.59 o 
   0   7   4     2362.34     2265.10     53.75 o 
   1   7   4     5762.40     5756.15    143.45 o 
   2   7   4     2578.49     2408.47     73.62 o 
   3   7   4      356.70      364.71     25.66 o 
   4   7   4     2322.63     2446.63     93.64 o 
   5   7   4      533.51      542.32     43.20 o 
   6   7   4      587.71      538.03     43.08 o 
   7   7   4      553.19      503.48     49.46 o 
   8   7   4       60.50       89.70     19.59 o 
  -7   8   4      110.36      113.75     21.94 o 
  -6   8   4        2.52       38.42     12.07 o 
  -5   8   4      362.93      378.65     26.59 o 
  -4   8   4     1775.88     1731.89     55.21 o 
  -3   8   4      922.98     1027.39     76.52 o 
  -2   8   4     2674.97     2812.97     70.06 o 
  -1   8   4      344.71      305.29     23.80 o 
   0   8   4      153.06      136.64     14.49 o 
   1   8   4       88.02       74.97     12.32 o 
   2   8   4      122.39      123.16     11.97 o 
   3   8   4      266.08      265.40     22.23 o 
   4   8   4      943.07     1030.44     53.55 o 
   5   8   4     1631.88     1859.66     66.06 o 
   6   8   4     1244.57     1224.44     68.13 o 
   7   8   4      295.37      284.60     34.23 o 
  -7   9   4       38.25       65.19     25.32 o 
  -6   9   4      189.16      194.53     35.91 o 
  -5   9   4       16.73       64.14     16.71 o 
  -4   9   4      670.56      694.46     61.53 o 
  -3   9   4       13.10       35.69     11.07 o 
  -2   9   4      328.96      323.56     24.76 o 
  -1   9   4      752.16      642.89     44.13 o 
   0   9   4      522.19      435.32     30.60 o 
   1   9   4        3.57       27.10      8.13 o 
   2   9   4      173.31      176.17     19.07 o 
   3   9   4       15.66       34.32     10.30 o 
   4   9   4        0.05       55.01     15.72 o 
   5   9   4        0.08       16.06      9.64 o 
   6   9   4        6.62       20.62     15.99 o 
   7   9   4       81.87       71.73     15.13 o 
  -6  10   4      510.00      534.98     48.47 o 
  -5  10   4      286.53      276.36     31.38 o 
  -4  10   4     1794.14     1968.64    100.53 o 
  -3  10   4      768.01      850.14     79.34 o 
  -2  10   4      348.66      369.12     30.14 o 
  -1  10   4      124.20       94.49     19.86 o 
   0  10   4      377.24      303.99     28.62 o 
   1  10   4      129.76       97.09     12.80 o 
   2  10   4       35.48       50.84     11.76 o 
   3  10   4      877.20      880.22     50.90 o 
   4  10   4      395.63      442.36     37.14 o 
   5  10   4      380.08      299.35     32.88 o 
   6  10   4      462.88      445.97     45.41 o 
  -5  11   4      293.06      296.20     37.97 o 
  -4  11   4      100.28       69.51     13.97 o 
  -3  11   4        0.31       18.38      8.55 o 
  -2  11   4      910.13      898.92     50.41 o 
  -1  11   4      131.23      124.38     26.12 o 
   0  11   4     1138.88     1081.71     75.36 o 
   1  11   4     2512.64     2235.60    151.04 o 
   2  11   4      225.66      253.76     30.93 o 
   3  11   4      329.22      334.43     35.78 o 
   4  11   4      216.27      204.08     28.21 o 
   5  11   4        5.84       25.95     12.14 o 
  -3  12   4        2.93       22.90     12.38 o 
  -2  12   4      108.15       57.12     26.62 o 
  -1  12   4        2.37       23.21      7.68 o 
   0  12   4       30.69       27.20     11.30 o 
   1  12   4        8.15       12.49      5.24 o 
   2  12   4       11.25       27.44     13.43 o 
   3  12   4       55.13       35.16     16.79 o 
 -10   1   5      137.42      107.35     18.67 o 
  -9   1   5      584.66      483.58     35.19 o 
  -8   1   5     1521.68     1499.22     48.68 o 
  -7   1   5      132.54      116.66     15.96 o 
  -6   1   5     2581.94     2589.71     83.30 o 
  -5   1   5     1138.22      997.97     35.12 o 
  -4   1   5      819.34      635.61     29.60 o 
  -3   1   5     2362.97     2154.30     29.48 o 
  -2   1   5     1067.26      973.14     20.70 o 
  -1   1   5      563.43      611.58     14.45 o 
   0   1   5      206.59      206.43      6.41 o 
   1   1   5    11113.99    11481.78     81.22 o 
   2   1   5     1619.97     1735.98     24.96 o 
   3   1   5     2651.06     2585.70     30.91 o 
   4   1   5     9605.67     9732.61    143.47 o 
   5   1   5      192.14      177.03     15.73 o 
   6   1   5      450.06      471.40     28.71 o 
   7   1   5      517.77      609.37     39.87 o 
   8   1   5      210.88      201.13     21.12 o 
   9   1   5       50.64       49.90     26.30 o 
  10   1   5       30.91       51.60     15.05 o 
  -9   2   5     1709.41     1889.79     84.79 o 
  -8   2   5      742.16      773.42     49.99 o 
  -7   2   5     2680.23     2739.86     68.49 o 
  -6   2   5     1257.44     1154.04     57.43 o 
  -5   2   5        2.15       25.52      8.67 o 
  -4   2   5       56.75       78.19     11.21 o 
  -3   2   5      468.53      362.63     11.15 o 
  -2   2   5     5463.46     5412.36     44.10 o 
  -1   2   5    17548.21    17658.33    145.76 o 
   0   2   5    15204.74    15494.67    150.28 o 
   1   2   5     3601.50     3281.84     25.45 o 
   2   2   5    14230.08    13799.50    173.04 o 
   3   2   5      383.67      367.87     15.82 o 
   4   2   5       88.02       81.32      7.59 o 
   5   2   5      116.13       96.68     13.44 o 
   6   2   5       70.98       79.83     13.96 o 
   7   2   5     1953.05     1855.95     97.78 o 
   8   2   5      856.08      841.79     35.92 o 
   9   2   5      663.83      560.02     33.09 o 
  -9   3   5       10.28       63.49     13.36 o 
  -8   3   5        3.32       30.02     12.56 o 
  -7   3   5      108.34      127.87     20.82 o 
  -6   3   5      847.55      788.20     36.82 o 
  -5   3   5     2440.98     2340.38     72.05 o 
  -4   3   5     1499.72     1375.47     42.08 o 
  -3   3   5     5297.45     5613.65     84.71 o 
  -2   3   5      967.98     1008.13     22.80 o 
  -1   3   5      216.52      259.01      7.87 o 
   0   3   5      615.20      675.03     18.86 o 
   1   3   5     1479.84     1600.05     23.45 o 
   2   3   5      938.18     1005.18     21.70 o 
   3   3   5       12.53       32.63      9.24 o 
   4   3   5       85.32       75.23      7.61 o 
   5   3   5      476.89      452.70     28.69 o 
   6   3   5       81.39       94.78     15.07 o 
   7   3   5      749.21      665.00     43.28 o 
   8   3   5      114.08       70.34     13.79 o 
   9   3   5        1.34       59.63     16.15 o 
  -9   4   5       16.74       36.98     14.94 o 
  -8   4   5       47.11       59.43     12.08 o 
  -7   4   5     1388.03     1368.19     40.43 o 
  -6   4   5     1309.69     1174.87     66.03 o 
  -5   4   5        3.98       17.04     13.06 o 
  -4   4   5        2.53       26.40      7.81 o 
  -3   4   5      495.71      435.85     14.97 o 
  -2   4   5      175.54      292.49     13.70 o 
  -1   4   5     3206.26     3464.42     36.75 o 
   0   4   5     5695.71     5968.33     61.58 o 
   1   4   5       15.70       37.09      5.13 o 
   2   4   5      713.78      822.90     22.30 o 
   3   4   5     4025.33     4171.64     59.52 o 
   4   4   5      134.64      103.88      7.38 o 
   5   4   5       76.67       63.77     10.43 o 
   6   4   5        1.37       29.26      8.46 o 
   7   4   5      300.81      289.39     25.78 o 
   8   4   5     1142.50     1198.08     58.69 o 
   9   4   5      113.97       95.93     19.14 o 
  -9   5   5       15.45       41.20     13.58 o 
  -8   5   5       27.78       51.77     12.89 o 
  -7   5   5      571.11      580.26     36.96 o 
  -6   5   5      560.58      584.37     49.89 o 
  -5   5   5     2834.18     2736.65     93.06 o 
  -4   5   5     2942.82     2976.96     78.31 o 
  -3   5   5     2379.29     2196.18     48.48 o 
  -2   5   5     4407.43     4506.35     63.13 o 
  -1   5   5     1334.13     1266.62     41.66 o 
   0   5   5        9.83       25.74      5.29 o 
   1   5   5     5511.04     5875.09     74.66 o 
   2   5   5     1704.67     1550.01     42.48 o 
   3   5   5     1449.09     1378.77     44.66 o 
   4   5   5     1655.93     1595.88     47.28 o 
   5   5   5     3531.48     3525.86    107.79 o 
   6   5   5       61.11       63.38     17.40 o 
   7   5   5      688.45      698.59     38.11 o 
   8   5   5      154.05      105.69     20.09 o 
   9   5   5       12.74       92.03     59.63 o 
  -8   6   5       72.31      110.43     27.32 o 
  -7   6   5        9.76       38.22     13.74 o 
  -6   6   5       57.34       77.79     21.66 o 
  -5   6   5       29.45       44.96     16.89 o 
  -4   6   5      283.89      265.20     27.74 o 
  -3   6   5     1187.97     1208.94     68.88 o 
  -2   6   5     2597.90     2485.26     62.00 o 
  -1   6   5     1032.66      935.89     26.35 o 
   0   6   5     4439.83     4334.35     65.00 o 
   1   6   5     1531.05     1329.83     57.72 o 
   2   6   5     2421.63     2271.78     81.07 o 
   3   6   5     1186.01     1098.19     37.21 o 
   4   6   5     1673.14     1703.71     45.47 o 
   5   6   5      103.01       90.73     10.64 o 
   6   6   5      377.31      348.63     28.90 o 
   7   6   5       22.41        7.95     31.01 o 
   8   6   5      206.10      277.51     45.47 o 
  -8   7   5       24.64       67.91     26.69 o 
  -7   7   5       98.34       87.28     16.99 o 
  -6   7   5      506.76      463.34     40.74 o 
  -5   7   5       51.16       95.26     19.56 o 
  -4   7   5        6.54       27.23      9.62 o 
  -3   7   5      496.37      432.71     43.78 o 
  -2   7   5      104.56      126.44      9.66 o 
  -1   7   5      194.07      173.19     15.40 o 
   0   7   5      239.45      263.76     12.82 o 
   1   7   5      337.79      340.22     24.47 o 
   2   7   5       28.24       19.97      9.58 o 
   3   7   5        8.25       20.50     10.87 o 
   4   7   5        8.64       16.19      6.79 o 
   5   7   5       29.41       32.09      7.46 o 
   6   7   5      599.37      564.62     43.71 o 
   7   7   5      116.21      152.35     28.47 o 
   8   7   5        7.01       76.16     24.40 o 
  -7   8   5      400.42      433.17     46.56 o 
  -6   8   5      557.47      474.41     38.86 o 
  -5   8   5        7.89       33.92     11.74 o 
  -4   8   5        1.00       33.78     12.23 o 
  -3   8   5      200.42      241.61     28.26 o 
  -2   8   5      143.27      110.02     10.00 o 
  -1   8   5     1001.73      963.78     38.59 o 
   0   8   5     2724.38     2661.18     93.16 o 
   1   8   5     2475.87     2384.67    107.51 o 
   2   8   5      784.08      741.35     59.66 o 
   3   8   5      299.59      328.79     30.07 o 
   4   8   5      628.43      614.14     66.83 o 
   5   8   5     1128.61     1161.62     57.81 o 
   6   8   5       13.71       60.24     13.70 o 
   7   8   5       31.67       54.51     14.62 o 
  -7   9   5      229.68      238.31     32.91 o 
  -6   9   5     1624.07     1802.13    158.94 o 
  -5   9   5      976.29     1015.26     57.53 o 
  -4   9   5     4296.13     4373.51    224.41 o 
  -3   9   5     1100.16     1203.17     43.21 o 
  -2   9   5       15.16       46.97     12.31 o 
  -1   9   5     1997.61     1967.87     48.43 o 
   0   9   5      188.11      148.26     17.15 o 
   1   9   5       81.49       74.09     11.60 o 
   2   9   5      824.20      842.01     27.08 o 
   3   9   5      448.93      464.19     30.49 o 
   4   9   5      740.05      771.06     66.15 o 
   5   9   5      675.77      763.20     46.68 o 
   6   9   5     1186.65     1339.48    111.61 o 
   7   9   5       92.24      122.07     23.24 o 
  -6  10   5       49.05       58.95     31.04 o 
  -5  10   5        5.17       18.63      9.60 o 
  -4  10   5      171.67      142.54     25.50 o 
  -3  10   5      830.35      793.64     48.19 o 
  -2  10   5      246.06      174.11     19.79 o 
  -1  10   5      255.38      236.46     30.23 o 
   0  10   5       33.81       42.54      7.57 o 
   1  10   5      707.75      617.39     43.27 o 
   2  10   5       25.85       45.23     14.09 o 
   3  10   5       74.75       64.05     22.04 o 
   4  10   5      257.13      235.51     53.21 o 
   5  10   5        1.10       39.79     12.95 o 
   6  10   5        1.15       36.76     12.22 o 
  -4  11   5      275.76      277.84     47.60 o 
  -3  11   5       74.33       50.88     19.68 o 
  -2  11   5        1.76       34.53     12.74 o 
  -1  11   5        2.81       27.34     14.23 o 
   0  11   5       72.69       36.67      8.43 o 
   1  11   5      289.31      239.47     34.92 o 
   2  11   5       12.41       12.77      9.06 o 
   3  11   5       35.05       40.99     11.02 o 
   4  11   5       66.02       78.75     17.53 o 
  -3  12   5       39.69       41.89     16.26 o 
  -2  12   5      189.10      217.72     44.83 o 
  -1  12   5      412.87      384.51     85.76 o 
   0  12   5      244.18      181.39     60.49 o 
   1  12   5      607.94      374.29    104.43 o 
   2  12   5      242.24      196.73     35.88 o 
 -10   0   6       24.80       63.65     21.84 o 
  -9   0   6        5.45       47.17     51.16 o 
  -8   0   6      136.78      162.44     26.78 o 
  -7   0   6      585.83      642.81     59.29 o 
  -6   0   6     4856.43     4924.91    212.56 o 
  -5   0   6     3659.32     3368.32    101.50 o 
  -4   0   6     8239.09     7820.74    334.03 o 
  -3   0   6    13102.85    13057.37    376.29 o 
  -2   0   6     2231.59     2199.64     54.18 o 
  -1   0   6     7571.05     7567.37    134.27 o 
   0   0   6      491.06      590.17     20.18 o 
   1   0   6     5748.17     5533.02     72.09 o 
   2   0   6    34155.49    35171.59    387.38 o 
   3   0   6    19209.47    19308.50    252.73 o 
   4   0   6     2711.89     2678.71     74.67 o 
   5   0   6     5118.69     5140.73    211.12 o 
   6   0   6      378.54      408.07     41.33 o 
   7   0   6       22.34       70.24     38.68 o 
   8   0   6      431.06      438.01     44.07 o 
   9   0   6       60.98      115.07     37.49 o 
 -10   1   6       27.11       58.77     21.69 o 
  -9   1   6       76.68       78.54     16.83 o 
  -8   1   6      660.59      765.96     47.79 o 
  -7   1   6      922.78      883.51     54.81 o 
  -6   1   6      415.44      418.98     32.43 o 
  -5   1   6      295.61      328.47     23.97 o 
  -4   1   6     4269.30     4508.71     71.94 o 
  -3   1   6     3915.48     3842.21     67.40 o 
  -2   1   6      185.65      261.18      8.48 o 
  -1   1   6     5835.99     5851.60     53.60 o 
   0   1   6       26.88       44.71      4.12 o 
   1   1   6       50.24       62.02      4.90 o 
   2   1   6     8540.89     8690.62    128.76 o 
   3   1   6      167.61      121.81      6.44 o 
   4   1   6     5932.30     5910.23    128.26 o 
   5   1   6      126.88      118.99     15.06 o 
   6   1   6      902.30      905.67     64.29 o 
   7   1   6      286.21      294.08     27.15 o 
   8   1   6       45.50       61.52     17.01 o 
   9   1   6      353.87      323.82     30.90 o 
  -9   2   6       73.93       71.34     14.60 o 
  -8   2   6       87.97      103.82     16.72 o 
  -7   2   6     1413.47     1514.51     43.71 o 
  -6   2   6       38.37       83.02     16.01 o 
  -5   2   6      218.67      210.86     14.76 o 
  -4   2   6        8.95       21.70      5.19 o 
  -3   2   6     3536.53     3861.31     50.99 o 
  -2   2   6       58.28       61.26      5.16 o 
  -1   2   6     2511.23     2538.46     25.69 o 
   0   2   6        1.10       27.15      5.81 o 
   1   2   6     3434.64     3413.72     25.46 o 
   2   2   6     1140.90     1126.22     29.74 o 
   3   2   6     2288.89     2143.02     48.94 o 
   4   2   6      647.61      644.93     21.95 o 
   5   2   6      103.39      102.63     12.64 o 
   6   2   6      209.37      191.66     31.80 o 
   7   2   6        4.70       57.15     13.05 o 
   8   2   6      131.89      137.93     32.42 o 
   9   2   6       45.52       49.25     23.66 o 
  -9   3   6      247.37      236.79     24.19 o 
  -8   3   6      833.02      858.70     44.97 o 
  -7   3   6     1587.19     1552.24     44.43 o 
  -6   3   6      718.44      645.18     44.81 o 
  -5   3   6      368.89      385.62     24.20 o 
  -4   3   6      148.50      205.88     12.05 o 
  -3   3   6      617.10      533.22     34.06 o 
  -2   3   6    26245.02    27731.52    372.14 o 
  -1   3   6    13934.30    14003.58    129.61 o 
   0   3   6     2946.21     2797.31     33.63 o 
   1   3   6      141.96      208.72      9.79 o 
   2   3   6     1567.85     1406.13     28.53 o 
   3   3   6      161.19      204.40     12.83 o 
   4   3   6      363.07      380.73     19.98 o 
   5   3   6      178.37      170.25     20.78 o 
   6   3   6      669.28      622.06     35.12 o 
   7   3   6     1345.68     1404.55     62.69 o 
   8   3   6     1243.52     1220.82     58.82 o 
   9   3   6       92.16       99.49     16.36 o 
  -9   4   6        1.29       51.41     13.90 o 
  -8   4   6      325.69      337.40     27.99 o 
  -7   4   6      554.19      576.34     31.15 o 
  -6   4   6     2682.28     2534.67    137.60 o 
  -5   4   6     3029.54     3104.06     85.68 o 
  -4   4   6     1774.47     1637.73     49.62 o 
  -3   4   6     5488.34     5952.18     99.49 o 
  -2   4   6     5996.67     6400.85     86.77 o 
  -1   4   6       58.52       52.97      5.10 o 
   0   4   6     2969.49     3299.99     34.75 o 
   1   4   6     2497.00     2606.62     29.09 o 
   2   4   6      628.35      516.26     15.52 o 
   3   4   6      529.55      388.83     14.66 o 
   4   4   6      642.49      606.98     30.37 o 
   5   4   6     2432.85     2344.32     73.13 o 
   6   4   6       73.26       73.39     10.98 o 
   7   4   6       25.36       42.92     11.64 o 
   8   4   6        0.70       32.61      9.64 o 
   9   4   6      729.64      617.86     53.94 o 
  -9   5   6      202.88      175.93     32.39 o 
  -8   5   6      448.08      398.52     36.19 o 
  -7   5   6       40.98       46.36     16.53 o 
  -6   5   6       11.26       22.86     13.75 o 
  -5   5   6      751.55      748.68     36.28 o 
  -4   5   6        6.14       20.08     10.44 o 
  -3   5   6      167.74      203.48     15.57 o 
  -2   5   6      471.38      504.47     24.00 o 
  -1   5   6      104.95       73.37      8.60 o 
   0   5   6     1110.86     1262.00     32.26 o 
   1   5   6     1706.13     1871.34     51.46 o 
   2   5   6     1217.34     1196.38     36.82 o 
   3   5   6      181.86      153.44     13.43 o 
   4   5   6      306.33      314.06     26.40 o 
   5   5   6        3.95       22.16      6.41 o 
   6   5   6      704.15      711.14     44.69 o 
   7   5   6       67.31       63.93     12.16 o 
   8   5   6       63.11       39.93     16.70 o 
   9   5   6      105.39      228.79     32.22 o 
  -8   6   6       55.77       46.53     12.10 o 
  -7   6   6      469.25      519.85     44.96 o 
  -6   6   6       86.97      123.59     30.79 o 
  -5   6   6        4.28       23.42     10.52 o 
  -4   6   6      529.55      505.51     29.10 o 
  -3   6   6      141.11      106.50      8.85 o 
  -2   6   6      564.90      541.75     30.99 o 
  -1   6   6      194.74      181.66     12.26 o 
   0   6   6      383.65      372.38     18.57 o 
   1   6   6       10.84       32.73      5.37 o 
   2   6   6      733.75      648.07     30.65 o 
   3   6   6     1902.00     1779.56     72.89 o 
   4   6   6      446.46      487.28     29.18 o 
   5   6   6      248.13      264.62     21.05 o 
   6   6   6     2918.33     2950.78     71.57 o 
   7   6   6        9.90       52.88     14.15 o 
   8   6   6      121.67       88.87     21.78 o 
  -8   7   6      548.56      628.87     54.32 o 
  -7   7   6      215.45      240.55     27.86 o 
  -6   7   6       17.11       84.35     17.15 o 
  -5   7   6      256.45      250.37     26.66 o 
  -4   7   6        2.81       19.91     15.48 o 
  -3   7   6     1797.30     1800.04     59.78 o 
  -2   7   6     2742.20     2779.44     69.51 o 
  -1   7   6     2071.71     2079.92     53.09 o 
   0   7   6     3925.37     3948.98    106.22 o 
   1   7   6     4974.81     4735.45    157.80 o 
   2   7   6      691.33      644.23     28.38 o 
   3   7   6       52.29       60.85      7.37 o 
   4   7   6       53.82       50.90     16.87 o 
   5   7   6       87.65       72.49     11.06 o 
   6   7   6     1549.21     1615.22    101.83 o 
   7   7   6     1089.11     1057.33     70.09 o 
   8   7   6      311.13      357.30     37.64 o 
  -7   8   6      464.04      547.39     52.36 o 
  -6   8   6      706.07      820.48     51.07 o 
  -5   8   6     1039.89     1049.44     65.96 o 
  -4   8   6     1565.25     1528.38     59.29 o 
  -3   8   6      474.15      493.70     40.39 o 
  -2   8   6        7.46       24.89      5.72 o 
  -1   8   6       22.69       28.67      7.94 o 
   0   8   6     2124.42     2059.35     83.82 o 
   1   8   6      764.22      678.81     43.79 o 
   2   8   6      129.42      121.32     12.68 o 
   3   8   6     1100.48     1179.43     48.33 o 
   4   8   6      467.15      525.94     34.37 o 
   5   8   6      249.70      246.37     27.54 o 
   6   8   6      239.50      301.46     34.70 o 
   7   8   6       43.81       45.85     19.51 o 
  -6   9   6        1.94       18.27     11.41 o 
  -5   9   6      155.57      100.78     26.84 o 
  -4   9   6      226.70      257.87     26.82 o 
  -3   9   6        5.93       30.33      9.07 o 
  -2   9   6      130.22      102.85     16.02 o 
  -1   9   6      383.73      362.60     20.43 o 
   0   9   6       68.74       83.46     12.01 o 
   1   9   6      434.27      368.17     30.42 o 
   2   9   6      120.08      125.49     23.35 o 
   3   9   6      150.86      145.50     23.68 o 
   4   9   6        7.75       41.83     16.87 o 
   5   9   6      118.42      104.07     29.46 o 
   6   9   6        1.47       18.13     11.00 o 
  -6  10   6      229.61      212.17     29.30 o 
  -5  10   6     1092.78     1365.86    121.80 o 
  -4  10   6      779.68      770.73     55.44 o 
  -3  10   6      786.78      860.87     51.86 o 
  -2  10   6        7.29       28.82      8.64 o 
  -1  10   6       20.11       11.17      8.90 o 
   0  10   6     1056.61     1020.67     46.97 o 
   1  10   6      937.58      840.79     52.91 o 
   2  10   6      480.14      522.01     42.00 o 
   3  10   6      813.23      870.97     50.50 o 
   4  10   6      754.25      751.87     83.27 o 
   5  10   6      529.83      559.67     51.12 o 
  -4  11   6      208.60      268.50     58.43 o 
  -3  11   6      422.96      371.04     47.67 o 
  -2  11   6      153.11      209.56     29.79 o 
  -1  11   6      160.80      120.63     55.16 o 
   0  11   6     1980.37     1613.37    151.47 o 
   1  11   6      293.87      250.49     60.89 o 
   2  11   6       87.60      100.44     24.20 o 
   3  11   6        4.09       28.64     13.63 o 
   4  11   6       70.75       64.28     29.18 o 
  -2  12   6        8.08        5.69     10.36 o 
  -1  12   6       29.75       48.38     12.90 o 
   0  12   6       27.28       26.83     18.87 o 
   1  12   6       10.54       27.91     14.90 o 
   2  12   6       13.49       55.57     20.62 o 
  -9   1   7      869.16      944.11     86.41 o 
  -8   1   7      435.25      450.09     31.33 o 
  -7   1   7     1209.64     1351.91     41.70 o 
  -6   1   7     1668.82     1626.82     53.33 o 
  -5   1   7     2249.01     2222.56     69.26 o 
  -4   1   7      935.13      784.23     27.75 o 
  -3   1   7     1559.69     1550.47     36.44 o 
  -2   1   7      363.51      356.97      9.80 o 
  -1   1   7      740.27      752.41     27.27 o 
   0   1   7      458.57      536.59     14.95 o 
   1   1   7     3583.81     3498.65     39.09 o 
   2   1   7     4235.94     4123.99     47.27 o 
   3   1   7     8846.79     8813.60     92.15 o 
   4   1   7     4853.49     4812.88    107.69 o 
   5   1   7     1925.29     1849.04     80.64 o 
   6   1   7      169.36      150.59     17.20 o 
   7   1   7       13.88       53.44     14.89 o 
   8   1   7       12.58       39.55     16.15 o 
   9   1   7       28.91       72.87     18.22 o 
  -9   2   7       84.79      106.96     17.68 o 
  -8   2   7      624.67      618.59     42.03 o 
  -7   2   7      484.65      543.29     37.28 o 
  -6   2   7        7.78       45.05     11.82 o 
  -5   2   7      521.18      481.93     33.80 o 
  -4   2   7      512.14      372.61     30.42 o 
  -3   2   7      379.38      246.72     15.96 o 
  -2   2   7     6675.91     6382.84     63.13 o 
  -1   2   7     4072.28     3795.24     39.12 o 
   0   2   7      289.21      196.43      8.06 o 
   1   2   7       19.05       28.79      6.83 o 
   2   2   7     1552.93     1645.74     34.62 o 
   3   2   7     2267.63     2315.11     56.60 o 
   4   2   7      139.41      110.04      8.44 o 
   5   2   7     2851.88     2812.53     87.43 o 
   6   2   7     2546.41     2549.24     84.43 o 
   7   2   7     2459.01     2674.05    136.02 o 
   8   2   7     2059.63     1992.06     89.83 o 
   9   2   7      767.57      733.76     73.44 o 
  -9   3   7       13.69       46.45      9.93 o 
  -8   3   7      399.96      417.46     31.63 o 
  -7   3   7      197.42      189.65     37.46 o 
  -6   3   7      963.68      959.24     50.17 o 
  -5   3   7      481.57      427.18     27.24 o 
  -4   3   7      540.06      553.26     36.77 o 
  -3   3   7     1839.40     1930.49     39.78 o 
  -2   3   7      345.09      399.21     17.10 o 
  -1   3   7     6214.54     6466.76     76.77 o 
   0   3   7       16.45       22.06      5.39 o 
   1   3   7     1069.04     1071.30     22.66 o 
   2   3   7     4552.89     4554.61     76.62 o 
   3   3   7     5005.55     5501.53    110.09 o 
   4   3   7     1628.47     1573.01     50.31 o 
   5   3   7       17.81       43.02     14.11 o 
   6   3   7      143.35      159.76     19.28 o 
   7   3   7      426.22      444.94     28.93 o 
   8   3   7        3.99       67.16     21.46 o 
   9   3   7       85.25      120.38     25.94 o 
  -9   4   7       81.94       82.83     19.59 o 
  -8   4   7        9.68       25.93      8.60 o 
  -7   4   7        1.34       33.87      8.80 o 
  -6   4   7      116.71      114.39     23.08 o 
  -5   4   7      629.70      604.48     31.07 o 
  -4   4   7      379.66      370.32     30.28 o 
  -3   4   7      280.47      346.78     16.02 o 
  -2   4   7     3806.03     3814.63     54.32 o 
  -1   4   7      699.12      606.61     17.19 o 
   0   4   7       39.20       52.22     10.09 o 
   1   4   7        1.51       22.45      4.84 o 
   2   4   7        7.09       18.75      6.88 o 
   3   4   7     3989.20     4069.94     88.34 o 
   4   4   7      482.66      479.89     22.27 o 
   5   4   7       10.78       38.50     15.75 o 
   6   4   7       87.93      100.63     22.53 o 
   7   4   7      815.69      836.92     32.58 o 
   8   4   7      463.56      455.95     33.50 o 
   9   4   7       48.77       87.38     20.19 o 
  -9   5   7       16.77       26.41     22.47 o 
  -8   5   7      588.28      616.63     46.82 o 
  -7   5   7      418.39      412.91     29.46 o 
  -6   5   7      346.42      389.89     31.57 o 
  -5   5   7     1908.03     1741.46     74.03 o 
  -4   5   7     2487.79     2433.26    110.45 o 
  -3   5   7      551.34      521.15     19.25 o 
  -2   5   7      446.05      493.12     17.98 o 
  -1   5   7     1561.33     1495.88     42.95 o 
   0   5   7     2580.17     2535.46     51.28 o 
   1   5   7     4120.45     4057.91     60.32 o 
   2   5   7     4006.74     3841.33     62.75 o 
   3   5   7     1669.07     1555.84     48.13 o 
   4   5   7     3643.57     3583.87    170.98 o 
   5   5   7      235.72      216.57     19.98 o 
   6   5   7      453.07      446.67     31.07 o 
   7   5   7       43.45       59.35     11.14 o 
   8   5   7      285.97      265.77     31.76 o 
   9   5   7      130.86       91.36     32.13 o 
  -8   6   7      295.99      304.76     35.01 o 
  -7   6   7       69.88       61.45     15.57 o 
  -6   6   7       22.03       25.80     11.67 o 
  -5   6   7      175.76      161.69     17.27 o 
  -4   6   7      681.16      720.64     42.47 o 
  -3   6   7      385.03      347.83     20.58 o 
  -2   6   7      261.01      222.42     12.09 o 
  -1   6   7     2698.67     2668.72     64.05 o 
   0   6   7     3478.51     3352.40     73.50 o 
   1   6   7     1517.79     1470.20     59.12 o 
   2   6   7        0.82       32.93      6.02 o 
   3   6   7        6.69       23.11      6.44 o 
   4   6   7     1239.90     1218.80     54.48 o 
   5   6   7      845.93      845.47     37.33 o 
   6   6   7        7.99       38.96     15.97 o 
   7   6   7      738.23      720.94     50.14 o 
   8   6   7      503.23      544.62     60.55 o 
  -8   7   7        5.77        8.83     11.67 o 
  -7   7   7       10.49       35.77     15.72 o 
  -6   7   7      129.12       70.22     16.92 o 
  -5   7   7      155.32      180.51     39.55 o 
  -4   7   7      524.41      489.72     37.72 o 
  -3   7   7      265.29      247.57     23.99 o 
  -2   7   7        7.19       32.63      5.71 o 
  -1   7   7      701.76      677.78     26.91 o 
   0   7   7        2.38       30.34      6.53 o 
   1   7   7        7.17       20.04      5.14 o 
   2   7   7       38.87       39.08     13.33 o 
   3   7   7       33.55       53.09     14.60 o 
   4   7   7       17.70       16.77      5.84 o 
   5   7   7      932.87      881.93     46.15 o 
   6   7   7      715.79      681.83     69.36 o 
   7   7   7      294.65      338.45     38.00 o 
   8   7   7        0.14       38.22     13.05 o 
  -7   8   7      108.39      109.28     20.21 o 
  -6   8   7      203.56      248.48     27.52 o 
  -5   8   7      160.96      147.67     33.29 o 
  -4   8   7     2061.37     2035.16     62.97 o 
  -3   8   7      913.09      901.12     53.48 o 
  -2   8   7      872.79      810.26     38.88 o 
  -1   8   7     2073.52     2007.88     57.75 o 
   0   8   7     1940.13     1880.42    103.60 o 
   1   8   7     3146.72     3047.66     86.89 o 
   2   8   7      591.45      514.12     48.11 o 
   3   8   7      280.02      247.85     21.64 o 
   4   8   7       37.93       48.01     14.39 o 
   5   8   7      186.05      200.20     37.01 o 
   6   8   7       42.55       50.33     18.33 o 
   7   8   7       77.10       93.13     21.23 o 
  -6   9   7      617.03      666.56     58.92 o 
  -5   9   7     1133.29     1070.18     61.80 o 
  -4   9   7     1288.95     1259.12     68.46 o 
  -3   9   7       92.57       74.65     13.91 o 
  -2   9   7      118.28      112.96     16.95 o 
  -1   9   7       12.33       31.91      9.25 o 
   0   9   7      177.07      199.02     25.04 o 
   1   9   7     1877.79     1893.05     57.06 o 
   2   9   7      469.99      548.59     37.89 o 
   3   9   7     1502.14     1589.25     56.24 o 
   4   9   7      746.82      782.47     50.28 o 
   5   9   7      497.58      551.38     44.57 o 
   6   9   7      153.42      146.96     25.02 o 
  -5  10   7       10.98       28.31     10.89 o 
  -4  10   7      311.41      318.61     33.49 o 
  -3  10   7      117.54      110.13     21.88 o 
  -2  10   7      204.15      193.97     24.42 o 
  -1  10   7       95.79       74.79     11.49 o 
   0  10   7       13.07       15.18      8.12 o 
   1  10   7      179.88      187.05     19.02 o 
   2  10   7        1.89       27.68      8.05 o 
   3  10   7       10.80       24.55      8.54 o 
   4  10   7      205.45      173.35     27.04 o 
   5  10   7      167.64      165.10     27.93 o 
  -4  11   7      158.64      183.05     45.92 o 
  -3  11   7       33.00       64.77     16.87 o 
  -2  11   7       44.59       53.70     18.29 o 
  -1  11   7       56.37       74.74     38.13 o 
   0  11   7      868.36      687.46     67.70 o 
   1  11   7      463.09      509.85    136.35 o 
   2  11   7       18.12       35.13     29.43 o 
   3  11   7      116.99      117.32     27.81 o 
   4  11   7      124.20       71.74     19.90 o 
  -2  12   7      428.30      287.21     43.44 o 
  -1  12   7      161.65       71.12     53.18 o 
   0  12   7      862.26      633.26    153.82 o 
   1  12   7       70.12      117.18     23.89 o 
   2  12   7       35.21       54.95     20.70 o 
  -9   0   8      332.55      316.32     44.48 o 
  -8   0   8      188.61      161.45     25.62 o 
  -7   0   8     4409.94     4595.60    149.00 o 
  -6   0   8     9963.80     9988.65    526.42 o 
  -5   0   8       13.34       30.66     16.68 o 
  -4   0   8     1776.28     1677.31     85.63 o 
  -3   0   8       34.34       42.31      6.42 o 
  -2   0   8     1631.55     1684.02     30.27 o 
  -1   0   8      726.31      787.61     26.51 o 
   0   0   8      731.34      829.14     31.53 o 
   1   0   8     7412.29     7204.35    113.56 o 
   2   0   8     6834.75     6758.78    132.04 o 
   3   0   8     7754.35     7824.43    150.66 o 
   4   0   8     2455.16     2311.54     93.16 o 
   5   0   8      341.77      265.91     34.65 o 
   6   0   8       10.60       39.74     15.45 o 
   7   0   8      122.93       80.42     19.41 o 
   8   0   8       69.64       71.74     58.73 o 
   9   0   8       15.88       25.41     13.49 o 
  -9   1   8       34.90       37.04     10.76 o 
  -8   1   8       74.98       90.48     14.34 o 
  -7   1   8     2203.95     2262.80     59.39 o 
  -6   1   8      543.09      588.52     33.61 o 
  -5   1   8      162.72      177.53     20.13 o 
  -4   1   8     1414.27     1351.34     50.15 o 
  -3   1   8     2549.43     2459.88     56.19 o 
  -2   1   8     6206.46     6330.62    115.51 o 
  -1   1   8     3203.42     3029.68     39.76 o 
   0   1   8       92.13       77.38      4.79 o 
   1   1   8     1954.64     2076.64     34.88 o 
   2   1   8       41.75       55.60      4.25 o 
   3   1   8     2704.41     2726.10     39.38 o 
   4   1   8     6688.66     6799.61    133.67 o 
   5   1   8     2565.90     2498.91     77.99 o 
   6   1   8     1145.46     1287.07     75.59 o 
   7   1   8      382.04      387.98     34.30 o 
   8   1   8      150.69      212.19     21.50 o 
   9   1   8      207.94      135.28     18.77 o 
  -9   2   8      105.82      112.56     20.03 o 
  -8   2   8     1480.77     1508.41     70.70 o 
  -7   2   8      901.99      882.90     44.56 o 
  -6   2   8      258.47      284.10     30.14 o 
  -5   2   8       79.09       89.56     14.16 o 
  -4   2   8     3094.87     3065.30     52.88 o 
  -3   2   8     1679.79     1934.85     36.82 o 
  -2   2   8     2627.23     2686.50     37.13 o 
  -1   2   8     1788.90     1862.04     22.73 o 
   0   2   8      291.46      293.37     14.13 o 
   1   2   8      145.88      123.20      6.45 o 
   2   2   8     2041.16     2004.35     27.50 o 
   3   2   8     2555.71     2655.17     44.29 o 
   4   2   8     3855.28     3999.18     82.88 o 
   5   2   8      112.71      133.63     16.04 o 
   6   2   8      290.68      278.05     27.36 o 
   7   2   8      371.72      428.12     33.71 o 
   8   2   8       30.13       52.59     14.67 o 
   9   2   8        5.39       51.11     16.63 o 
  -9   3   8       58.61       70.24     17.36 o 
  -8   3   8      113.13      148.04     20.63 o 
  -7   3   8        8.67       49.19     24.24 o 
  -6   3   8      290.31      316.36     28.03 o 
  -5   3   8      902.82      908.99     44.60 o 
  -4   3   8     2835.87     2711.32     66.36 o 
  -3   3   8     8015.08     8686.28    134.29 o 
  -2   3   8     8026.43     8362.42    111.69 o 
  -1   3   8     7398.25     7286.99     71.16 o 
   0   3   8        7.54       30.25      5.49 o 
   1   3   8       66.25       62.47      4.20 o 
   2   3   8     1888.93     2060.87     45.39 o 
   3   3   8     3384.82     3535.33     59.28 o 
   4   3   8     1433.98     1371.86     55.64 o 
   5   3   8     1033.77     1027.33     49.97 o 
   6   3   8     1319.68     1294.99     44.29 o 
   7   3   8     1125.22     1104.28     36.13 o 
   8   3   8      264.93      363.98     31.09 o 
   9   3   8       73.02      109.98     18.71 o 
  -9   4   8      192.38      249.24     33.26 o 
  -8   4   8      496.02      530.11     41.17 o 
  -7   4   8      511.14      545.87     49.70 o 
  -6   4   8      610.58      620.52     39.49 o 
  -5   4   8      611.56      600.56     43.16 o 
  -4   4   8        3.67       32.73     12.76 o 
  -3   4   8      436.53      444.00     16.00 o 
  -2   4   8     1456.29     1449.77     40.06 o 
  -1   4   8     3380.33     3494.39     49.51 o 
   0   4   8    13103.29    13406.85    194.34 o 
   1   4   8     6674.96     6493.44     90.45 o 
   2   4   8    11301.76    11198.40    266.43 o 
   3   4   8     2917.41     2946.57     61.88 o 
   4   4   8     2104.96     1944.53     61.13 o 
   5   4   8      675.53      697.95     50.28 o 
   6   4   8        2.76       38.67     10.46 o 
   7   4   8      212.71      177.28     20.44 o 
   8   4   8      551.10      470.29     34.57 o 
   9   4   8      213.93      186.34     30.41 o 
  -8   5   8       25.67       44.11     14.25 o 
  -7   5   8       15.14       30.87     10.46 o 
  -6   5   8        0.89       33.90     18.41 o 
  -5   5   8       76.24       78.97     11.87 o 
  -4   5   8      463.67      408.97     22.53 o 
  -3   5   8      149.95      146.57     12.80 o 
  -2   5   8      286.48      340.66     15.14 o 
  -1   5   8      402.46      419.83     14.41 o 
   0   5   8     4738.85     4915.14    147.03 o 
   1   5   8      287.94      312.05     14.49 o 
   2   5   8       50.76       34.74      4.91 o 
   3   5   8      356.62      344.83     29.16 o 
   4   5   8      313.88      288.15     36.77 o 
   5   5   8      727.67      647.45     42.65 o 
   6   5   8       37.69       63.48     12.43 o 
   7   5   8        6.92       43.97     10.83 o 
   8   5   8       21.46       45.80     14.63 o 
  -8   6   8      582.66      563.47     51.53 o 
  -7   6   8      428.56      459.35     38.33 o 
  -6   6   8       10.81       20.81     18.47 o 
  -5   6   8       84.88       91.98     11.24 o 
  -4   6   8       61.54       71.10      8.09 o 
  -3   6   8       18.97       25.49      7.78 o 
  -2   6   8      449.41      420.77     23.50 o 
  -1   6   8      507.51      509.36     18.67 o 
   0   6   8      601.89      478.71     24.50 o 
   1   6   8     2691.41     2558.73     62.90 o 
   2   6   8     2193.18     2085.90     58.13 o 
   3   6   8      715.53      707.27     29.04 o 
   4   6   8      197.41      177.01     30.15 o 
   5   6   8      728.98      729.37     38.58 o 
   6   6   8      465.97      467.26     31.90 o 
   7   6   8       98.54       88.96     24.55 o 
   8   6   8      332.95      338.34     38.33 o 
  -8   7   8      101.82       47.41     13.23 o 
  -7   7   8        0.10       23.45     10.74 o 
  -6   7   8       99.46       99.10     21.89 o 
  -5   7   8      172.76      161.03     25.09 o 
  -4   7   8      571.76      537.27     34.04 o 
  -3   7   8     2070.82     2001.39     78.30 o 
  -2   7   8      722.49      703.92     29.31 o 
  -1   7   8     1817.62     1893.18     48.78 o 
   0   7   8     3059.36     3185.71     86.39 o 
   1   7   8     1212.65     1087.22     67.63 o 
   2   7   8        4.85       27.51      7.45 o 
   3   7   8       61.76       79.98      8.87 o 
   4   7   8      437.36      465.54     30.38 o 
   5   7   8      790.67      917.83     31.11 o 
   6   7   8     1177.19     1250.29     70.54 o 
   7   7   8     1074.80      974.93     82.65 o 
  -7   8   8      256.21      230.03     31.31 o 
  -6   8   8      241.40      283.67     36.41 o 
  -5   8   8      393.32      342.50     32.31 o 
  -4   8   8     1686.43     1670.10     57.49 o 
  -3   8   8      139.20      109.28     22.63 o 
  -2   8   8        1.37       16.95      7.33 o 
  -1   8   8     1111.51     1043.71     36.35 o 
   0   8   8     4012.53     3903.45     98.05 o 
   1   8   8     1204.96     1097.58     56.81 o 
   2   8   8      481.79      416.33     39.23 o 
   3   8   8      720.72      770.80     25.85 o 
   4   8   8       12.02       39.64      8.65 o 
   5   8   8        2.24       31.35     12.11 o 
   6   8   8        1.38       41.44     14.01 o 
   7   8   8       80.12       66.99     45.02 o 
  -6   9   8      134.35      100.14     19.95 o 
  -5   9   8      325.79      324.82     49.29 o 
  -4   9   8       89.96       77.78     16.84 o 
  -3   9   8       47.22       48.66     20.77 o 
  -2   9   8      454.12      480.95     28.99 o 
  -1   9   8      110.55       78.45     14.60 o 
   0   9   8       53.81       38.99     10.66 o 
   1   9   8      408.17      392.70     40.22 o 
   2   9   8      582.79      565.90     42.13 o 
   3   9   8       42.47       43.10      7.51 o 
   4   9   8        6.17       41.77     17.54 o 
   5   9   8        5.42       53.45     22.25 o 
   6   9   8        0.12       34.41     12.11 o 
  -5  10   8      637.04      664.09     69.07 o 
  -4  10   8      320.91      301.18     40.75 o 
  -3  10   8       59.97       78.80     22.35 o 
  -2  10   8        9.46       42.03     20.12 o 
  -1  10   8      277.39      268.02     33.06 o 
   0  10   8     1210.28     1231.10     71.95 o 
   1  10   8       12.83       36.23     17.76 o 
   2  10   8      136.09      136.67     24.40 o 
   3  10   8      469.08      519.84     52.27 o 
   4  10   8      191.06      159.56     34.26 o 
   5  10   8       63.17      105.72     27.73 o 
  -4  11   8      574.20      557.11     79.95 o 
  -3  11   8      900.39     1160.87    118.24 o 
  -2  11   8      510.48      472.19     56.02 o 
  -1  11   8     1461.76     1514.38    132.13 o 
   0  11   8       57.72       28.08      7.77 o 
   1  11   8       13.59       40.19     38.99 o 
   2  11   8      161.63      173.09     33.12 o 
   3  11   8       72.66       81.61     27.29 o 
   4  11   8      216.23      288.08     50.72 o 
  -1  12   8        8.45       42.50     17.13 o 
   0  12   8       37.30       33.56     20.66 o 
   1  12   8        0.55        7.25     10.90 o 
  -9   1   9      143.73      203.59     21.84 o 
  -8   1   9      749.04      839.95     45.91 o 
  -7   1   9      219.09      244.39     22.94 o 
  -6   1   9      656.16      625.84     35.84 o 
  -5   1   9      273.84      274.45     31.35 o 
  -4   1   9       97.22       97.40      9.83 o 
  -3   1   9       42.12       54.68      6.06 o 
  -2   1   9       89.23       60.07      7.65 o 
  -1   1   9        9.25       40.90      3.90 o 
   0   1   9     1976.67     1704.13     27.87 o 
   1   1   9     5150.46     5052.84     55.18 o 
   2   1   9     8250.80     8035.45    104.10 o 
   3   1   9     1898.25     1837.17     49.39 o 
   4   1   9     6105.27     6421.11    127.25 o 
   5   1   9     1769.05     1828.33     61.89 o 
   6   1   9      751.07      822.73     51.55 o 
   7   1   9      432.43      394.19     30.51 o 
   8   1   9       78.06       80.76     17.68 o 
   9   1   9      742.09      722.60     55.60 o 
  -9   2   9        1.15       33.14     12.64 o 
  -8   2   9       15.41       63.61     12.55 o 
  -7   2   9     1124.73     1245.22     49.35 o 
  -6   2   9     2401.03     2460.32     74.11 o 
  -5   2   9     2173.10     2131.85     69.41 o 
  -4   2   9     4406.98     4066.24    105.06 o 
  -3   2   9     8719.95     8967.83    137.11 o 
  -2   2   9     2434.84     2285.29     46.99 o 
  -1   2   9     7612.82     7606.07     80.72 o 
   0   2   9      836.78      821.15     23.17 o 
   1   2   9      691.95      712.90     16.85 o 
   2   2   9       61.12       70.65      9.67 o 
   3   2   9       37.29       37.67      6.58 o 
   4   2   9     1845.55     1854.91     75.52 o 
   5   2   9      433.87      408.06     28.40 o 
   6   2   9     1198.87     1170.38     41.94 o 
   7   2   9      596.11      630.53     34.73 o 
   8   2   9      369.55      399.15     30.13 o 
   9   2   9        4.19       48.26     13.05 o 
  -9   3   9      217.18      193.20     34.43 o 
  -8   3   9      192.12      168.90     25.50 o 
  -7   3   9       12.53       35.53     12.65 o 
  -6   3   9     1091.85     1207.50     42.07 o 
  -5   3   9      505.65      516.12     29.48 o 
  -4   3   9        1.73       34.35      6.54 o 
  -3   3   9       79.95       76.68      8.13 o 
  -2   3   9     1577.21     1488.46     41.24 o 
  -1   3   9    10425.60    10875.79    142.86 o 
   0   3   9      808.50      754.42     34.92 o 
   1   3   9     4531.32     4472.38     81.17 o 
   2   3   9      939.14     1076.17     31.13 o 
   3   3   9      927.83      931.40     40.45 o 
   4   3   9     1349.80     1378.00     51.65 o 
   5   3   9      517.44      558.76     37.57 o 
   6   3   9      301.13      262.78     24.24 o 
   7   3   9      238.27      226.45     22.53 o 
   8   3   9      157.55      115.45     32.40 o 
   9   3   9      236.38      245.63     27.16 o 
  -9   4   9       81.81       59.69     18.72 o 
  -8   4   9        6.04       48.33     11.50 o 
  -7   4   9       41.90       45.98     12.23 o 
  -6   4   9       20.85       55.98     23.82 o 
  -5   4   9      160.21      149.36     23.24 o 
  -4   4   9       21.76       40.78     12.50 o 
  -3   4   9     4075.83     4193.91    105.09 o 
  -2   4   9     2993.78     3176.77     52.76 o 
  -1   4   9      228.39      270.34     13.98 o 
   0   4   9       16.14       32.08      7.61 o 
   1   4   9       23.64       40.38     17.93 o 
   2   4   9     2961.64     2958.15     65.01 o 
   3   4   9     2978.50     2958.55     73.88 o 
   4   4   9       98.44       87.09     17.10 o 
   5   4   9       53.85       46.20     11.95 o 
   6   4   9      447.39      487.95     42.89 o 
   7   4   9      361.65      355.02     27.77 o 
   8   4   9       19.15       51.23     14.92 o 
   9   4   9      146.48      163.90     27.74 o 
  -8   5   9     2109.84     2246.58    168.90 o 
  -7   5   9      784.66      789.11     44.12 o 
  -6   5   9      275.90      340.28     28.47 o 
  -5   5   9      614.28      554.72     38.56 o 
  -4   5   9        6.47       17.50      5.63 o 
  -3   5   9      410.57      351.66     20.63 o 
  -2   5   9     1798.94     1780.68     44.42 o 
  -1   5   9      521.53      478.17     22.93 o 
   0   5   9     1055.75      835.45     34.23 o 
   1   5   9     8118.11     8028.91    172.41 o 
   2   5   9     4358.19     4323.20    106.40 o 
   3   5   9     1197.73     1151.86     43.61 o 
   4   5   9       63.90       54.24      8.11 o 
   5   5   9      214.15      243.46     25.05 o 
   6   5   9       40.93       76.66     13.61 o 
   7   5   9      114.43      114.62     16.24 o 
   8   5   9       63.72       67.13     21.18 o 
  -8   6   9        1.89       60.00     15.55 o 
  -7   6   9      131.15      121.92     23.54 o 
  -6   6   9       55.09       87.67     15.67 o 
  -5   6   9      904.92      951.14     29.44 o 
  -4   6   9     1145.80     1118.09     36.88 o 
  -3   6   9      779.92      728.12     37.41 o 
  -2   6   9     1085.78     1025.13     39.20 o 
  -1   6   9     1242.93     1189.09     38.90 o 
   0   6   9     1304.82     1343.03     63.86 o 
   1   6   9        3.61       31.31     15.68 o 
   2   6   9      392.95      323.90     20.31 o 
   3   6   9      614.56      586.17     26.20 o 
   4   6   9      487.84      495.82     38.54 o 
   5   6   9     1271.82     1295.29     50.20 o 
   6   6   9     1353.29     1268.92     42.62 o 
   7   6   9      541.91      542.76     49.54 o 
   8   6   9      390.15      383.14     51.19 o 
  -7   7   9      119.85       89.25     36.55 o 
  -6   7   9        0.58       32.72     19.23 o 
  -5   7   9      739.74      596.93     79.18 o 
  -4   7   9      398.95      410.15     28.50 o 
  -3   7   9       23.64       24.48      6.77 o 
  -2   7   9       55.87       58.08      8.75 o 
  -1   7   9       15.28       33.75      5.76 o 
   0   7   9      339.97      282.00     22.61 o 
   1   7   9        0.04       27.51     13.44 o 
   2   7   9        3.10       13.12      4.49 o 
   3   7   9      116.69       93.00     28.02 o 
   4   7   9       10.54       18.91     13.29 o 
   5   7   9       10.52       37.65      9.00 o 
   6   7   9      119.65      106.17     25.41 o 
   7   7   9       97.80       78.83     17.33 o 
  -7   8   9       24.97       65.41     17.08 o 
  -6   8   9       37.33      106.29     24.68 o 
  -5   8   9     1543.70     1585.14     84.45 o 
  -4   8   9     1299.52     1372.99     60.03 o 
  -3   8   9       12.79       39.74      7.49 o 
  -2   8   9     1539.64     1567.16     48.91 o 
  -1   8   9      125.90      121.42     13.92 o 
   0   8   9      413.33      421.33     47.50 o 
   1   8   9       20.12       28.41     13.28 o 
   2   8   9       33.85       69.91     11.82 o 
   3   8   9      452.19      467.95     26.73 o 
   4   8   9      443.13      469.43     59.72 o 
   5   8   9      718.18      720.38     63.14 o 
   6   8   9       81.26       92.55     17.03 o 
   7   8   9       19.86       24.65     10.76 o 
  -6   9   9      123.99      197.67     24.90 o 
  -5   9   9      693.30      649.09     46.66 o 
  -4   9   9      132.70      126.65     29.55 o 
  -3   9   9       30.09       66.36     15.19 o 
  -2   9   9      537.22      523.68     38.66 o 
  -1   9   9      611.07      712.29     41.30 o 
   0   9   9     1777.93     1749.24     67.61 o 
   1   9   9       62.58      118.33     15.70 o 
   2   9   9      884.98      895.29     68.40 o 
   3   9   9     1440.98     1475.11     78.07 o 
   4   9   9        9.60       51.05     23.57 o 
   5   9   9        4.17       41.06     10.96 o 
   6   9   9        2.09       28.54     13.97 o 
  -5  10   9      313.32      332.26     45.39 o 
  -4  10   9      469.09      616.38     69.23 o 
  -3  10   9      768.36      778.41    119.57 o 
  -2  10   9      972.62     1111.81     77.71 o 
  -1  10   9       28.11       30.57     11.25 o 
   0  10   9      130.46      132.80     23.11 o 
   1  10   9     1356.76     1387.62     81.12 o 
   2  10   9      248.58      286.76     51.72 o 
   3  10   9      190.70      137.66     47.03 o 
   4  10   9       12.30       51.71     21.54 o 
   5  10   9      148.81       66.29     20.72 o 
  -3  11   9        4.53       24.67     13.96 o 
  -2  11   9       78.37       77.76     19.29 o 
  -1  11   9        0.43       23.04     11.64 o 
   0  11   9      423.43      362.63     39.17 o 
   1  11   9       98.64       71.29     18.47 o 
   2  11   9       13.73       55.91     17.85 o 
   3  11   9        8.87       43.80     20.45 o 
   0  12   9       83.89       10.17     24.88 o 
  -9   0  10      759.07      761.98     81.04 o 
  -8   0  10     1649.45     1830.83    200.81 o 
  -7   0  10     3457.99     3663.61     86.33 o 
  -6   0  10       40.24       85.54     22.64 o 
  -5   0  10      796.02      830.25     58.95 o 
  -4   0  10      651.00      616.24     41.65 o 
  -3   0  10      577.53      567.23     26.76 o 
  -2   0  10     9581.49    10377.58    431.67 o 
  -1   0  10     2878.69     2649.58     55.78 o 
   0   0  10     7259.66     7123.71     99.55 o 
   1   0  10     9558.84     9271.21    280.11 o 
   2   0  10     4172.96     4267.89    129.57 o 
   3   0  10      375.35      412.78     41.68 o 
   4   0  10     1135.98     1175.11     70.33 o 
   5   0  10      303.50      311.74     33.55 o 
   6   0  10     2765.51     2960.56    124.89 o 
   7   0  10     2997.00     3077.37    108.64 o 
   8   0  10      500.82      460.29     47.94 o 
   9   0  10       46.67       69.43     20.84 o 
  -9   1  10      104.27      125.47     18.74 o 
  -8   1  10      197.14      196.30     20.98 o 
  -7   1  10       32.12       41.12     11.57 o 
  -6   1  10      150.64      151.21     17.88 o 
  -5   1  10      832.03      783.30     40.04 o 
  -4   1  10     3128.44     2826.35     85.63 o 
  -3   1  10     6169.25     6276.47    109.16 o 
  -2   1  10      103.08       70.24      6.71 o 
  -1   1  10     2137.07     2453.85     41.13 o 
   0   1  10      980.94     1029.78     21.69 o 
   1   1  10      205.20      194.42      7.56 o 
   2   1  10       22.28       37.64      5.36 o 
   3   1  10       11.54       27.76     12.44 o 
   4   1  10     4750.11     4866.61    142.07 o 
   5   1  10     1766.12     1699.95     69.17 o 
   6   1  10      116.81      174.28     28.41 o 
   7   1  10      248.71      248.80     24.37 o 
   8   1  10       18.48       64.62     16.98 o 
   9   1  10        3.92       50.82     16.56 o 
  -9   2  10       18.05       20.52     11.51 o 
  -8   2  10      155.22      132.86     25.17 o 
  -7   2  10      877.02      957.53     31.51 o 
  -6   2  10       49.31       75.71     13.37 o 
  -5   2  10      622.56      599.16     35.90 o 
  -4   2  10       54.70       70.79     14.09 o 
  -3   2  10      477.16      457.05     16.88 o 
  -2   2  10        4.98       26.97      5.37 o 
  -1   2  10      100.35       84.06     11.98 o 
   0   2  10     1578.18     1534.48     36.59 o 
   1   2  10       20.97       32.43      7.28 o 
   2   2  10     1248.71     1296.67     38.73 o 
   3   2  10        0.56       20.98      6.48 o 
   4   2  10      244.41      257.70     16.28 o 
   5   2  10      365.49      415.37     30.55 o 
   6   2  10       71.91       81.28     14.28 o 
   7   2  10      598.47      549.95     54.93 o 
   8   2  10       47.37       76.19     15.35 o 
   9   2  10        0.19       20.00      9.26 o 
  -9   3  10       38.34       22.56      9.67 o 
  -8   3  10       87.00      102.43     14.55 o 
  -7   3  10      231.51      228.39     25.98 o 
  -6   3  10     1231.27     1301.55     38.73 o 
  -5   3  10     2642.41     2662.43     85.08 o 
  -4   3  10     2387.77     2251.96     69.31 o 
  -3   3  10     4699.53     4447.97     72.96 o 
  -2   3  10     4506.14     4665.17     75.61 o 
  -1   3  10     1902.40     1879.64     39.49 o 
   0   3  10       34.77       36.19      9.35 o 
   1   3  10      263.79      264.30     10.82 o 
   2   3  10      485.73      460.92     17.53 o 
   3   3  10      739.12      793.98     28.93 o 
   4   3  10     1509.22     1457.00     55.65 o 
   5   3  10       11.00       50.93     10.84 o 
   6   3  10       14.79       34.67     21.65 o 
   7   3  10      616.67      656.26     42.40 o 
   8   3  10       16.89       41.64     11.45 o 
   9   3  10       26.69       43.43     13.42 o 
  -9   4  10      483.99      449.04     54.26 o 
  -8   4  10     1089.77     1236.81    129.95 o 
  -7   4  10      455.78      459.96     34.39 o 
  -6   4  10     1786.22     1849.26     90.61 o 
  -5   4  10     1116.69     1055.26     40.99 o 
  -4   4  10       57.59       58.05      9.47 o 
  -3   4  10      496.27      520.49     19.94 o 
  -2   4  10      839.27      739.72     23.72 o 
  -1   4  10     2898.41     2827.57     61.05 o 
   0   4  10     5106.54     5225.05    121.21 o 
   1   4  10     7420.83     7622.69    171.20 o 
   2   4  10     2548.97     2709.76     65.10 o 
   3   4  10      872.18      863.31     33.42 o 
   4   4  10      659.18      634.55     32.90 o 
   5   4  10      650.18      611.81     39.59 o 
   6   4  10       91.36      116.52     23.30 o 
   7   4  10      990.29      993.83     49.71 o 
   8   4  10      109.09      118.66     19.70 o 
  -8   5  10       10.81       66.43     19.36 o 
  -7   5  10      264.23      264.99     18.01 o 
  -6   5  10     1089.73      968.43     32.14 o 
  -5   5  10      466.75      529.27     34.75 o 
  -4   5  10      761.72      682.43     29.28 o 
  -3   5  10      554.72      542.82     22.56 o 
  -2   5  10       32.44       41.26      8.80 o 
  -1   5  10     3661.37     3935.36    115.64 o 
   0   5  10      983.49     1103.16     55.30 o 
   1   5  10       72.07       83.90     14.19 o 
   2   5  10      225.23      237.77     13.15 o 
   3   5  10       13.72       24.30      6.47 o 
   4   5  10     1434.29     1463.02     47.53 o 
   5   5  10        1.56       30.63     15.73 o 
   6   5  10       61.92       70.77     11.91 o 
   7   5  10        1.06       28.35     17.79 o 
   8   5  10      398.89      393.71     52.67 o 
  -8   6  10      410.65      359.90     35.96 o 
  -7   6  10      385.47      475.08     43.14 o 
  -6   6  10      229.69      251.17     21.85 o 
  -5   6  10       20.62       32.58     17.25 o 
  -4   6  10      185.76      184.85     16.56 o 
  -3   6  10       32.90       37.43      8.07 o 
  -2   6  10      293.05      259.91     14.96 o 
  -1   6  10     1512.28     1540.60     86.60 o 
   0   6  10      701.64      730.16     43.74 o 
   1   6  10     3449.58     3578.14    151.94 o 
   2   6  10      520.68      493.74     27.96 o 
   3   6  10      750.17      737.11     44.97 o 
   4   6  10       76.54       72.06      9.46 o 
   5   6  10       30.09       44.22     23.24 o 
   6   6  10       42.17       50.06     12.45 o 
   7   6  10      241.58      191.15     30.75 o 
   8   6  10      662.44      666.76     86.19 o 
  -7   7  10      193.88      239.27     31.90 o 
  -6   7  10     1073.91     1138.47     63.51 o 
  -5   7  10     2289.77     2315.51    128.34 o 
  -4   7  10      392.83      449.44     31.69 o 
  -3   7  10      138.12      151.62     14.88 o 
  -2   7  10     3792.47     3983.47     88.78 o 
  -1   7  10      145.55      132.93     31.85 o 
   0   7  10      116.06      119.13     17.41 o 
   1   7  10      126.77      104.69     16.53 o 
   2   7  10     1266.83     1346.74     49.32 o 
   3   7  10     1884.45     1775.33     45.60 o 
   4   7  10     2196.42     2297.37     67.05 o 
   5   7  10      725.27      769.63     33.68 o 
   6   7  10      813.74      864.30     51.51 o 
   7   7  10      239.40      252.05     34.34 o 
  -7   8  10      169.50      137.56     23.72 o 
  -6   8  10      324.70      317.34     35.42 o 
  -5   8  10      206.50      222.38     36.31 o 
  -4   8  10       55.16       68.98     21.14 o 
  -3   8  10       22.19       22.78      9.36 o 
  -2   8  10      515.21      525.15     33.35 o 
  -1   8  10      852.10      859.45     25.30 o 
   0   8  10      357.46      382.24     27.15 o 
   1   8  10      151.95      156.74     29.64 o 
   2   8  10        9.80       16.79      6.55 o 
   3   8  10      171.25      172.05     16.51 o 
   4   8  10        0.16       27.41      7.45 o 
   5   8  10       92.73      120.53     21.08 o 
   6   8  10       49.07       37.29     11.11 o 
  -6   9  10        0.05       70.82     24.60 o 
  -5   9  10        3.96       56.52     35.95 o 
  -4   9  10        7.52       48.42     19.64 o 
  -3   9  10       38.14       61.31     22.10 o 
  -2   9  10       29.72       19.90     23.86 o 
  -1   9  10       30.36       23.77      7.98 o 
   0   9  10      148.89      151.69     17.53 o 
   1   9  10      421.68      360.38     31.48 o 
   2   9  10       69.91       72.54     16.05 o 
   3   9  10        2.19       21.97      8.49 o 
   4   9  10       98.34       83.81     21.39 o 
   5   9  10      115.58      104.28     52.71 o 
   6   9  10      249.72      218.94     38.38 o 
  -5  10  10       57.04      233.46     60.14 o 
  -4  10  10       34.30       26.21     15.16 o 
  -3  10  10      258.76      287.45     77.81 o 
  -2  10  10      220.23      179.67     38.29 o 
  -1  10  10     1130.48     1046.65     57.26 o 
   0  10  10      766.60      770.67     49.99 o 
   1  10  10       87.13       70.98     20.99 o 
   2  10  10       20.46       50.95     19.08 o 
   3  10  10      199.25      184.19     36.77 o 
   4  10  10       34.84       29.42     26.39 o 
   5  10  10       46.08       83.65     24.30 o 
  -3  11  10      501.54      576.51     71.24 o 
  -2  11  10      398.76      478.89     93.26 o 
  -1  11  10       73.82       73.19     20.25 o 
   0  11  10        2.44       24.64     16.06 o 
   1  11  10       79.19       37.37     43.75 o 
   2  11  10      219.63      220.52     36.27 o 
   3  11  10      470.65      479.32     54.68 o 
  -9   1  11      377.70      411.86     33.90 o 
  -8   1  11      802.56      806.75     42.33 o 
  -7   1  11      334.62      356.21     23.81 o 
  -6   1  11      861.37      897.65     54.98 o 
  -5   1  11       48.24       69.37     11.80 o 
  -4   1  11       43.70       79.45     22.43 o 
  -3   1  11     6041.79     6064.97    106.45 o 
  -2   1  11      341.58      265.54     11.31 o 
  -1   1  11      321.14      208.23     10.07 o 
   0   1  11     1300.78     1218.41     34.52 o 
   1   1  11     3463.07     3482.56     52.15 o 
   2   1  11      392.62      385.60     15.78 o 
   3   1  11       97.66       71.47     14.10 o 
   4   1  11       21.88       38.10      9.65 o 
   5   1  11      203.49      254.60     26.62 o 
   6   1  11     4495.62     4590.67    104.60 o 
   7   1  11     1543.10     1439.10     57.09 o 
   8   1  11      550.96      618.64     36.89 o 
   9   1  11      305.96      273.99     36.58 o 
  -9   2  11       16.52       36.34     11.36 o 
  -8   2  11      147.48      181.47     32.75 o 
  -7   2  11      725.29      756.52     36.45 o 
  -6   2  11      749.15      811.10     52.06 o 
  -5   2  11      449.24      418.37     33.24 o 
  -4   2  11     7438.32     7483.50    215.58 o 
  -3   2  11     2559.42     2397.64     68.57 o 
  -2   2  11     1788.85     1647.81     52.45 o 
  -1   2  11     1444.04     1495.10     38.49 o 
   0   2  11      100.98       90.29      8.27 o 
   1   2  11     1964.42     1852.16     46.70 o 
   2   2  11     1662.24     1521.80     50.21 o 
   3   2  11     3866.00     3817.78    108.82 o 
   4   2  11       11.99       23.01      8.54 o 
   5   2  11     1663.94     1563.28     70.43 o 
   6   2  11     1913.62     1835.38     93.81 o 
   7   2  11      427.54      436.93     31.09 o 
   8   2  11       78.87       66.06     23.30 o 
   9   2  11       75.31       83.27     14.72 o 
  -9   3  11      151.90      181.57     31.00 o 
  -8   3  11      196.04      249.41     26.77 o 
  -7   3  11      109.05       91.32     19.11 o 
  -6   3  11      200.38      200.68     19.89 o 
  -5   3  11      102.53      115.12     25.99 o 
  -4   3  11        0.45       37.26      8.84 o 
  -3   3  11        1.48       44.11      8.78 o 
  -2   3  11      334.73      266.99     14.87 o 
  -1   3  11       31.89       35.87      7.26 o 
   0   3  11        5.58       33.40     11.89 o 
   1   3  11       19.67       16.04      4.26 o 
   2   3  11     1401.07     1445.19     50.76 o 
   3   3  11       68.98       76.25      9.93 o 
   4   3  11       41.91       49.18     12.23 o 
   5   3  11      334.53      347.38     32.73 o 
   6   3  11      271.71      204.73     21.01 o 
   7   3  11      119.57      121.16     15.94 o 
   8   3  11      277.10      278.33     27.11 o 
  -8   4  11       81.12       90.96     17.22 o 
  -7   4  11       10.42       37.25     17.39 o 
  -6   4  11       40.30       61.85     13.09 o 
  -5   4  11      243.74      257.95     25.71 o 
  -4   4  11       41.90       32.13     10.93 o 
  -3   4  11      344.12      318.07     18.38 o 
  -2   4  11      451.09      380.60     15.19 o 
  -1   4  11       88.45       95.59     14.03 o 
   0   4  11      514.99      591.53     33.30 o 
   1   4  11      501.65      602.29     39.64 o 
   2   4  11     1326.13     1396.82    100.30 o 
   3   4  11      180.31      212.79     15.04 o 
   4   4  11       67.44       72.77     12.01 o 
   5   4  11      188.86      180.40     20.39 o 
   6   4  11        0.83       33.21      8.74 o 
   7   4  11       10.49       52.02     11.18 o 
   8   4  11      467.89      405.43     37.68 o 
  -8   5  11      993.12      906.13     73.63 o 
  -7   5  11      629.44      660.69     73.34 o 
  -6   5  11      341.81      328.05     29.29 o 
  -5   5  11       13.49       54.42     18.90 o 
  -4   5  11       54.14       65.85      9.83 o 
  -3   5  11     1180.58     1054.35     47.12 o 
  -2   5  11     2819.93     2918.36     88.36 o 
  -1   5  11     1893.30     1860.42     69.21 o 
   0   5  11     2674.12     2652.48     94.16 o 
   1   5  11      952.05     1010.26     65.68 o 
   2   5  11      366.97      338.32     21.60 o 
   3   5  11      301.07      253.09     21.66 o 
   4   5  11       13.25       11.57      6.60 o 
   5   5  11      693.39      679.74     41.87 o 
   6   5  11      331.97      338.05     26.77 o 
   7   5  11      169.69      164.81     24.27 o 
   8   5  11      111.16      140.87     25.32 o 
  -8   6  11      174.96      153.27     29.48 o 
  -7   6  11      509.81      488.28     68.90 o 
  -6   6  11     1396.71     1325.57     94.34 o 
  -5   6  11      543.37      543.07     29.50 o 
  -4   6  11       93.12      119.76     13.50 o 
  -3   6  11      325.52      317.98     23.07 o 
  -2   6  11      239.08      214.82     16.84 o 
  -1   6  11      406.30      359.53     30.45 o 
   0   6  11      566.75      568.86     35.81 o 
   1   6  11      919.38     1058.66     67.61 o 
   2   6  11      838.90      782.76     36.66 o 
   3   6  11     1412.30     1412.34     74.96 o 
   4   6  11     3519.38     3635.68     84.00 o 
   5   6  11     1809.40     1719.18     52.03 o 
   6   6  11       53.49       73.41     14.54 o 
   7   6  11      137.40      139.05     23.67 o 
  -7   7  11       62.30       29.74     12.62 o 
  -6   7  11       35.76       76.29     18.82 o 
  -5   7  11        9.56       36.66     11.98 o 
  -4   7  11       40.34       33.91      8.33 o 
  -3   7  11      557.87      491.53     32.03 o 
  -2   7  11     1806.54     1716.03     51.83 o 
  -1   7  11     1009.94     1056.10     80.68 o 
   0   7  11        8.94       28.07     23.67 o 
   1   7  11      374.40      377.08     32.90 o 
   2   7  11        9.94       35.57     16.85 o 
   3   7  11       59.15       57.83     22.60 o 
   4   7  11      334.10      325.24     36.15 o 
   5   7  11        1.66       24.89      8.77 o 
   6   7  11        6.99       23.62     16.15 o 
   7   7  11       32.26       48.12     15.97 o 
  -6   8  11      224.39      267.80     31.95 o 
  -5   8  11     1073.43     1011.23     63.57 o 
  -4   8  11      171.40      186.99     21.37 o 
  -3   8  11     1060.39     1018.26     63.79 o 
  -2   8  11       95.90      110.27     19.11 o 
  -1   8  11       67.19       69.87     13.83 o 
   0   8  11      669.26      684.38     52.65 o 
   1   8  11      209.04      255.80     27.83 o 
   2   8  11     1019.90     1016.60     43.28 o 
   3   8  11      765.75      796.48     28.12 o 
   4   8  11      978.46     1025.98     48.90 o 
   5   8  11      980.47      936.49     87.57 o 
   6   8  11      147.82      147.06     23.92 o 
  -5   9  11       78.18      139.77     31.83 o 
  -4   9  11       23.92       70.69     21.47 o 
  -3   9  11      504.67      620.53     93.52 o 
  -2   9  11      759.40      840.87     48.66 o 
  -1   9  11     2001.54     2060.99     79.38 o 
   0   9  11      666.96      689.23     53.63 o 
   1   9  11      334.57      312.48     37.30 o 
   2   9  11     1460.66     1484.63     95.24 o 
   3   9  11      104.13       95.94     16.44 o 
   4   9  11       49.80       73.13     22.92 o 
   5   9  11       29.45       42.65     24.99 o 
  -4  10  11      338.55      346.89     86.86 o 
  -3  10  11      294.44      313.81     43.49 o 
  -2  10  11       52.76       35.29     13.95 o 
  -1  10  11       10.42       11.27      7.76 o 
   0  10  11        5.91       30.96      9.46 o 
   1  10  11      163.27      143.45     42.05 o 
   2  10  11       26.16       13.68     11.40 o 
   3  10  11      102.25       78.26     48.64 o 
   4  10  11       69.34      112.96     29.39 o 
  -3  11  11       43.36       65.19     20.03 o 
  -2  11  11       24.28       25.37     14.11 o 
  -1  11  11       80.66       77.50     21.94 o 
   0  11  11       24.50       25.95      9.44 o 
   1  11  11      227.31      202.59     35.52 o 
   2  11  11        0.56       39.46     15.27 o 
  -9   0  12      831.11      759.89    181.77 o 
  -8   0  12      987.94      837.42    104.30 o 
  -7   0  12      488.61      530.92     87.17 o 
  -6   0  12      755.58      777.75     49.31 o 
  -5   0  12      130.83      113.65     20.77 o 
  -4   0  12     4297.04     4166.02    180.17 o 
  -3   0  12     5754.79     5994.89    249.55 o 
  -2   0  12     6384.51     6401.64    199.25 o 
  -1   0  12     8281.20     8149.07    207.92 o 
   0   0  12      430.40      375.82     19.52 o 
   1   0  12      934.53      757.47     41.43 o 
   2   0  12     1366.25     1352.83     77.83 o 
   3   0  12      311.39      328.41     27.74 o 
   4   0  12       25.77       37.19     21.64 o 
   5   0  12      795.33      716.76     55.72 o 
   6   0  12     4928.39     5217.31    105.57 o 
   7   0  12     1596.92     1789.77     80.43 o 
   8   0  12      525.81      610.10     55.85 o 
   9   0  12      201.12      190.28     56.14 o 
  -9   1  12       36.70       47.17     17.57 o 
  -8   1  12      288.89      299.53     35.45 o 
  -7   1  12      216.68      256.15     25.24 o 
  -6   1  12       95.37       88.04     13.53 o 
  -5   1  12     1355.37     1339.04     44.42 o 
  -4   1  12     1500.04     1509.83     69.71 o 
  -3   1  12       87.96       80.78     11.82 o 
  -2   1  12     1661.36     1877.32     51.18 o 
  -1   1  12        5.81       21.06      7.59 o 
   0   1  12     1708.93     1771.60     51.08 o 
   1   1  12     3052.78     2872.91     44.37 o 
   2   1  12     1181.10     1067.20     36.49 o 
   3   1  12     2455.27     2403.40     75.70 o 
   4   1  12      571.71      544.99     29.84 o 
   5   1  12       12.65       25.21      8.95 o 
   6   1  12       57.44      127.38     29.54 o 
   7   1  12        0.05       37.80     12.24 o 
   8   1  12       58.57       70.92     13.85 o 
   9   1  12       14.70       34.51     10.73 o 
  -9   2  12        0.43       49.26     15.01 o 
  -8   2  12       83.62      111.35     17.52 o 
  -7   2  12       28.09       65.93     13.54 o 
  -6   2  12     2865.08     2776.75     68.59 o 
  -5   2  12     3343.53     3180.59     91.87 o 
  -4   2  12       58.70       69.04     15.00 o 
  -3   2  12     1598.05     1647.42     70.72 o 
  -2   2  12      152.30      135.28     10.41 o 
  -1   2  12      681.34      752.15     30.96 o 
   0   2  12     1350.77     1375.26     44.50 o 
   1   2  12     2306.72     2305.51     71.23 o 
   2   2  12      111.94      118.53      9.94 o 
   3   2  12      244.72      229.92     15.20 o 
   4   2  12      320.69      318.58     27.76 o 
   5   2  12       16.65       57.05     13.83 o 
   6   2  12      112.72       92.06     15.04 o 
   7   2  12       20.14       43.28     17.41 o 
   8   2  12       26.24       38.84     11.67 o 
  -8   3  12      141.77      174.20     22.22 o 
  -7   3  12      150.99      167.30     19.14 o 
  -6   3  12     1770.56     1774.05     52.46 o 
  -5   3  12     2017.28     1892.03     88.25 o 
  -4   3  12     3095.20     3139.67     89.98 o 
  -3   3  12     1278.07     1227.44     45.21 o 
  -2   3  12        0.40       31.95     19.23 o 
  -1   3  12       57.55       44.99      9.88 o 
   0   3  12     1736.06     1641.41     51.65 o 
   1   3  12     3931.32     3996.77     84.93 o 
   2   3  12     2535.95     2389.99     64.76 o 
   3   3  12     1831.41     1809.19     65.01 o 
   4   3  12     2778.81     2636.96     89.36 o 
   5   3  12       26.34       51.76     12.85 o 
   6   3  12       39.24       68.04     13.60 o 
   7   3  12        2.16       32.87     11.15 o 
   8   3  12       52.19       71.48     19.86 o 
  -8   4  12      250.97      246.13     37.28 o 
  -7   4  12       48.90       52.63     18.94 o 
  -6   4  12      517.30      476.38     41.96 o 
  -5   4  12      102.78      113.34     21.48 o 
  -4   4  12      843.21      842.20     46.24 o 
  -3   4  12      242.36      258.93     17.25 o 
  -2   4  12     1759.03     1840.68     52.32 o 
  -1   4  12     2470.46     2482.43     88.91 o 
   0   4  12     2608.43     2709.03     96.10 o 
   1   4  12     1784.10     1840.36     79.04 o 
   2   4  12       47.38       47.17     15.34 o 
   3   4  12        0.20       19.35      9.17 o 
   4   4  12     1529.51     1426.80     45.37 o 
   5   4  12      748.36      777.72     37.30 o 
   6   4  12      583.35      691.62     39.11 o 
   7   4  12      237.59      261.55     24.50 o 
   8   4  12      402.34      353.00     32.32 o 
  -8   5  12       37.25       24.49     13.54 o 
  -7   5  12      298.95      290.32     27.65 o 
  -6   5  12      244.18      277.78     23.34 o 
  -5   5  12       26.80       79.77     14.10 o 
  -4   5  12        1.27       24.29      8.54 o 
  -3   5  12       83.21       78.49      9.73 o 
  -2   5  12      591.94      535.81     28.14 o 
  -1   5  12      169.94      195.57     31.48 o 
   0   5  12        2.29       37.85     12.44 o 
   1   5  12      422.71      456.89     35.28 o 
   2   5  12      543.14      550.77     43.52 o 
   3   5  12      674.22      690.25     32.63 o 
   4   5  12     1365.50     1357.73     39.32 o 
   5   5  12        3.04       31.69      9.46 o 
   6   5  12      126.62      115.65     16.38 o 
   7   5  12       11.28       39.36     20.59 o 
   8   5  12       94.42      149.89     22.41 o 
  -7   6  12      106.99       84.96     18.10 o 
  -6   6  12      150.97      110.09     15.71 o 
  -5   6  12       30.86       48.03     10.01 o 
  -4   6  12        7.81       46.07     30.98 o 
  -3   6  12       50.67       43.98     10.51 o 
  -2   6  12      729.67      762.29     43.51 o 
  -1   6  12       80.60      105.15     22.12 o 
   0   6  12     1344.83     1261.54     55.06 o 
   1   6  12      204.35      158.51     22.87 o 
   2   6  12       67.05       47.94     14.39 o 
   3   6  12       15.48       44.65     10.65 o 
   4   6  12       24.01       35.02      9.41 o 
   5   6  12      347.55      325.71     27.37 o 
   6   6  12      329.80      307.85     24.33 o 
   7   6  12      281.21      297.77     34.20 o 
  -7   7  12      507.56      592.69     51.78 o 
  -6   7  12     1640.16     1498.82     93.55 o 
  -5   7  12     1681.56     1839.65     95.92 o 
  -4   7  12       16.96       30.79      8.30 o 
  -3   7  12      874.47      928.03     44.88 o 
  -2   7  12      749.85      721.12     52.51 o 
  -1   7  12     1297.18     1395.95     47.12 o 
   0   7  12      819.80      751.95     54.58 o 
   1   7  12     1202.23     1206.74     48.31 o 
   2   7  12     1558.03     1542.87     86.58 o 
   3   7  12     3180.20     3240.17     95.33 o 
   4   7  12     1062.70     1133.51     46.11 o 
   5   7  12     1551.68     1438.70     76.39 o 
   6   7  12       35.47       36.06     12.03 o 
   7   7  12       14.55       39.51     12.43 o 
  -6   8  12        4.75       46.18     20.39 o 
  -5   8  12      276.60      223.52     36.26 o 
  -4   8  12      441.10      476.64     50.89 o 
  -3   8  12      394.38      350.39     22.52 o 
  -2   8  12      844.34      794.85     71.87 o 
  -1   8  12     1500.51     1509.77     92.67 o 
   0   8  12      932.24      893.91     47.10 o 
   1   8  12       10.85       65.14     13.49 o 
   2   8  12      159.74      136.53     30.80 o 
   3   8  12      101.08       93.21     27.91 o 
   4   8  12      294.28      313.91     34.47 o 
   5   8  12       87.58       87.37     79.72 o 
   6   8  12       14.65       18.02     26.40 o 
  -5   9  12       82.23       82.30     31.33 o 
  -4   9  12       33.63       49.31     21.74 o 
  -3   9  12        8.67       24.17     25.63 o 
  -2   9  12      124.13       90.27     16.42 o 
  -1   9  12        7.87       55.89     13.37 o 
   0   9  12        4.27        7.67     29.20 o 
   1   9  12        0.59       38.64     23.32 o 
   2   9  12      183.54       99.63     19.21 o 
   3   9  12      132.51      161.19     27.26 o 
   4   9  12      227.15      231.70     36.13 o 
   5   9  12        0.09       37.55     30.63 o 
  -4  10  12      112.15      126.00     65.43 o 
  -3  10  12     1014.88     1016.39    105.68 o 
  -2  10  12      922.59      975.65     79.07 o 
  -1  10  12      750.08      718.81     50.41 o 
   0  10  12      944.04     1009.39     87.01 o 
   1  10  12       90.28       98.00     22.82 o 
   2  10  12       52.47       18.73     12.60 o 
   3  10  12       22.69       48.18     18.35 o 
   4  10  12        0.72        2.41     17.21 o 
  -2  11  12       23.89       98.21     24.15 o 
  -1  11  12       73.62       59.29     30.36 o 
   0  11  12       63.56       49.14     12.77 o 
   1  11  12      424.69      320.37     44.33 o 
   2  11  12      559.59      501.15     72.53 o 
  -8   1  13      466.06      388.83     34.29 o 
  -7   1  13      452.15      440.16     33.89 o 
  -6   1  13      636.05      708.43     36.75 o 
  -5   1  13      113.24      114.35     18.22 o 
  -4   1  13     2600.00     2553.54     88.89 o 
  -3   1  13     3881.32     3818.88    129.11 o 
  -2   1  13     2007.87     1972.36     56.12 o 
  -1   1  13     1047.85     1032.73     31.93 o 
   0   1  13     3634.15     3615.73     74.73 o 
   1   1  13      913.93      887.97     29.97 o 
   2   1  13      908.37      896.85     34.41 o 
   3   1  13      649.54      587.95     50.09 o 
   4   1  13       14.51       23.40      9.04 o 
   5   1  13     1465.08     1460.74     48.91 o 
   6   1  13     2598.64     2612.64     67.81 o 
   7   1  13      528.72      505.74     38.56 o 
   8   1  13        2.00       61.30     15.43 o 
  -8   2  13      236.14      260.17     26.13 o 
  -7   2  13      842.56      816.13     43.59 o 
  -6   2  13      821.74      857.34     39.48 o 
  -5   2  13      364.65      429.60     29.83 o 
  -4   2  13      221.02      225.22     22.75 o 
  -3   2  13      309.07      364.26     22.92 o 
  -2   2  13      501.82      479.34     29.40 o 
  -1   2  13      506.13      466.33     18.75 o 
   0   2  13     1539.81     1447.12     47.30 o 
   1   2  13     6570.33     6738.07    117.25 o 
   2   2  13     3378.09     3265.90     86.57 o 
   3   2  13     1552.22     1575.07     64.80 o 
   4   2  13     1436.31     1543.83     50.36 o 
   5   2  13      898.16      860.78     53.73 o 
   6   2  13     1253.42     1167.33     38.21 o 
   7   2  13       33.12       86.46     15.86 o 
   8   2  13      274.95      325.40     33.71 o 
  -8   3  13       39.43       42.05     10.09 o 
  -7   3  13      460.56      353.42     30.44 o 
  -6   3  13      146.01      174.91     18.93 o 
  -5   3  13      119.05      121.67     14.62 o 
  -4   3  13     1133.04     1139.51     57.23 o 
  -3   3  13      465.02      471.27     24.70 o 
  -2   3  13     1214.85     1159.49     42.72 o 
  -1   3  13     1810.15     1757.06     48.52 o 
   0   3  13      873.06      808.57     30.36 o 
   1   3  13        3.00       21.08      5.84 o 
   2   3  13      462.42      450.30     20.19 o 
   3   3  13      268.98      254.28     17.69 o 
   4   3  13        6.69       54.09     11.88 o 
   5   3  13      489.48      429.81     29.93 o 
   6   3  13        3.70       48.54      9.67 o 
   7   3  13      854.17      802.83     47.10 o 
   8   3  13        3.40       63.95     13.03 o 
  -8   4  13       18.20       33.56     10.16 o 
  -7   4  13      117.50      119.04     22.35 o 
  -6   4  13      264.79      189.05     43.48 o 
  -5   4  13      312.01      257.06     23.24 o 
  -4   4  13      122.48      132.09     15.80 o 
  -3   4  13       39.25       39.18      7.39 o 
  -2   4  13      105.49       96.16     12.40 o 
  -1   4  13       45.36       82.09     16.67 o 
   0   4  13     1146.66     1078.30     65.34 o 
   1   4  13     1073.48     1089.81     65.88 o 
   2   4  13      461.35      458.23     30.51 o 
   3   4  13       65.89       75.66     11.32 o 
   4   4  13       19.79       18.22      7.82 o 
   5   4  13      134.17      112.77     17.21 o 
   6   4  13        2.64       49.03     24.09 o 
   7   4  13       23.68       34.74      9.23 o 
   8   4  13        1.44       19.79     23.19 o 
  -8   5  13      131.35      145.81     24.75 o 
  -7   5  13      209.37      132.18     33.85 o 
  -6   5  13      176.04      135.56     23.29 o 
  -5   5  13      912.59      868.74     51.26 o 
  -4   5  13      673.51      708.01     62.83 o 
  -3   5  13     2038.34     2012.56     53.21 o 
  -2   5  13     1782.43     1779.23     53.68 o 
  -1   5  13      391.37      325.18     35.97 o 
   0   5  13      101.91      102.85     15.00 o 
   1   5  13     1740.04     1709.45     71.54 o 
   2   5  13        3.38       61.98     15.84 o 
   3   5  13       11.82       29.55     16.10 o 
   4   5  13     1694.78     1786.46     63.97 o 
   5   5  13      925.17      930.51     33.85 o 
   6   5  13      700.48      736.02     42.97 o 
   7   5  13      498.11      556.15     43.91 o 
  -7   6  13      933.74      995.28     84.15 o 
  -6   6  13      933.34      863.37     49.94 o 
  -5   6  13       84.68      128.41     26.16 o 
  -4   6  13       17.55       50.07     13.60 o 
  -3   6  13        0.34       47.13     12.51 o 
  -2   6  13       13.32       71.74     16.47 o 
  -1   6  13     1349.55     1343.20     52.30 o 
   0   6  13      468.57      444.79     35.49 o 
   1   6  13      297.14      327.60     35.62 o 
   2   6  13      748.25      741.89     60.93 o 
   3   6  13     1713.16     1710.28     73.18 o 
   4   6  13      785.43      793.64     39.39 o 
   5   6  13       23.57       41.06     12.12 o 
   6   6  13       37.40       18.55      9.28 o 
   7   6  13       36.56       31.43     12.47 o 
  -7   7  13       58.83      104.11     28.92 o 
  -6   7  13       13.89       35.42     18.83 o 
  -5   7  13        0.84       23.33     11.31 o 
  -4   7  13       92.51      111.25     20.15 o 
  -3   7  13      462.59      476.56     43.70 o 
  -2   7  13       26.63       31.31     10.55 o 
  -1   7  13       83.03       53.18     14.13 o 
   0   7  13       36.26       49.61     13.28 o 
   1   7  13        4.10       44.76     12.03 o 
   2   7  13      593.69      510.82     62.77 o 
   3   7  13        7.36       21.97     12.74 o 
   4   7  13       72.67       85.55     15.37 o 
   5   7  13       12.11       18.81      7.37 o 
   6   7  13       22.38       33.22     17.02 o 
  -6   8  13      405.51      357.59     44.18 o 
  -5   8  13      683.33      659.61     72.43 o 
  -4   8  13      457.42      417.23     76.75 o 
  -3   8  13        5.02       27.68     11.52 o 
  -2   8  13       18.11       43.87     11.64 o 
  -1   8  13      213.60      220.47     32.88 o 
   0   8  13      128.36      143.58     20.18 o 
   1   8  13      305.85      320.65     43.44 o 
   2   8  13      222.01      203.31     42.12 o 
   3   8  13      225.80      319.34     37.16 o 
   4   8  13      549.35      653.37     41.69 o 
   5   8  13      216.36      203.89     40.31 o 
   6   8  13        0.42       15.26     17.46 o 
  -5   9  13      453.74      500.60     66.35 o 
  -4   9  13      173.50      198.55     33.19 o 
  -3   9  13     1097.98     1103.08     88.62 o 
  -2   9  13     2121.00     2172.88    109.34 o 
  -1   9  13     1540.69     1600.51     84.75 o 
   0   9  13     1079.24     1069.18     67.78 o 
   1   9  13      141.00      131.49     20.67 o 
   2   9  13        5.59       40.86     13.59 o 
   3   9  13       15.31       49.46     21.99 o 
   4   9  13      116.39       48.54     18.18 o 
   5   9  13      234.83      277.08    101.87 o 
  -3  10  13        0.60       15.10     32.82 o 
  -2  10  13       70.18       89.27     23.42 o 
  -1  10  13      112.29      101.27     29.43 o 
   0  10  13      389.71      342.68     35.84 o 
   1  10  13       98.37      124.97     21.65 o 
   2  10  13      208.48      167.86     41.24 o 
   3  10  13      472.15      382.50     45.35 o 
  -1  11  13      151.94      128.07     57.57 o 
   0  11  13        6.61       23.46     12.66 o 
   1  11  13       40.66       36.34     13.48 o 
  -8   0  14      250.58      284.45     73.93 o 
  -7   0  14      344.55      353.38     41.34 o 
  -6   0  14     1027.60     1195.00     61.08 o 
  -5   0  14      568.71      652.92     58.87 o 
  -4   0  14     2709.19     2688.12    112.08 o 
  -3   0  14     2255.41     2174.06     99.66 o 
  -2   0  14      887.65      750.99     47.50 o 
  -1   0  14     2275.84     2204.59     78.06 o 
   0   0  14      556.36      654.27     74.50 o 
   1   0  14       42.23       62.75     18.95 o 
   2   0  14      460.90      444.90     33.75 o 
   3   0  14     1139.58     1209.56     81.99 o 
   4   0  14      243.82      269.45     46.18 o 
   5   0  14      277.55      345.68     40.22 o 
   6   0  14      844.71      834.23     50.60 o 
   7   0  14        4.90       19.63     13.93 o 
   8   0  14       37.48       94.45     24.10 o 
  -8   1  14      468.10      473.56     39.65 o 
  -7   1  14       97.33      131.50     16.57 o 
  -6   1  14      556.90      538.89     30.78 o 
  -5   1  14     1479.73     1462.65     62.66 o 
  -4   1  14     1480.77     1371.88     46.78 o 
  -3   1  14        9.98       47.71     23.45 o 
  -2   1  14       34.17       41.71      9.40 o 
  -1   1  14     1939.50     2002.50     55.44 o 
   0   1  14     4884.29     4951.61    128.51 o 
   1   1  14      506.11      432.18     20.54 o 
   2   1  14      206.12      207.96     22.83 o 
   3   1  14      234.20      272.95     21.89 o 
   4   1  14       61.14       66.78     24.39 o 
   5   1  14       94.89       51.54     13.06 o 
   6   1  14      370.02      291.84     37.74 o 
   7   1  14      207.48      194.85     33.54 o 
   8   1  14      322.98      260.35     53.62 o 
  -8   2  14        4.27       42.80     12.07 o 
  -7   2  14        0.84       30.59     13.23 o 
  -6   2  14      227.43      214.84     22.52 o 
  -5   2  14        0.31       48.47     17.86 o 
  -4   2  14     1295.70     1207.59     65.26 o 
  -3   2  14       75.64       79.00     11.39 o 
  -2   2  14        8.34       35.37     11.98 o 
  -1   2  14        2.17       32.31     17.95 o 
   0   2  14       66.89       63.78      8.35 o 
   1   2  14        3.09       19.22      6.46 o 
   2   2  14       20.86       24.96     16.86 o 
   3   2  14      285.05      301.44     23.06 o 
   4   2  14       33.41       67.17     15.15 o 
   5   2  14       26.38       43.10     16.20 o 
   6   2  14        3.25       33.56      9.85 o 
   7   2  14      141.09      108.59     18.48 o 
   8   2  14      108.31      131.62     21.51 o 
  -8   3  14      601.11      645.63     49.75 o 
  -7   3  14      222.46      257.87     33.24 o 
  -6   3  14      850.37      838.69     45.81 o 
  -5   3  14     1645.78     1578.32     71.71 o 
  -4   3  14       32.66       45.35     12.46 o 
  -3   3  14      551.85      448.47     27.34 o 
  -2   3  14        8.87       37.76      8.64 o 
  -1   3  14      927.69      883.38     37.86 o 
   0   3  14     2377.87     2260.08     60.87 o 
   1   3  14     5431.87     5377.43    143.22 o 
   2   3  14     2484.02     2493.66     91.78 o 
   3   3  14     1262.40     1330.46     48.58 o 
   4   3  14     1130.29     1169.30     73.93 o 
   5   3  14      106.54       85.87     15.15 o 
   6   3  14      569.97      593.50     55.54 o 
   7   3  14       56.19       41.11     13.43 o 
   8   3  14        1.87       23.35     12.72 o 
  -8   4  14       15.75       21.64      9.20 o 
  -7   4  14      117.45      121.07     27.93 o 
  -6   4  14      373.29      351.82     42.09 o 
  -5   4  14     1586.64     1629.35     45.56 o 
  -4   4  14     2395.37     2524.42     61.78 o 
  -3   4  14     3455.43     3471.74     87.42 o 
  -2   4  14     4836.87     4837.06    118.03 o 
  -1   4  14     2622.48     2520.89     94.56 o 
   0   4  14      167.55      172.13     19.70 o 
   1   4  14      431.08      504.36     90.77 o 
   2   4  14      453.47      433.69     23.19 o 
   3   4  14     1699.57     1803.70     56.06 o 
   4   4  14      856.32      885.79     63.70 o 
   5   4  14     1211.76     1276.47     39.61 o 
   6   4  14      563.61      574.60     41.95 o 
   7   4  14      120.58      104.35     19.41 o 
  -7   5  14       85.36       77.55     17.12 o 
  -6   5  14      214.54      170.13     24.72 o 
  -5   5  14       13.82       46.29     16.85 o 
  -4   5  14       37.00       37.82     16.20 o 
  -3   5  14       57.65       91.88      9.88 o 
  -2   5  14       90.05       80.46     11.81 o 
  -1   5  14     1051.92     1078.52    107.91 o 
   0   5  14       96.71      141.35     21.24 o 
   1   5  14       32.70       18.78     10.21 o 
   2   5  14      450.47      511.92     45.38 o 
   3   5  14      426.99      428.38     35.60 o 
   4   5  14       62.37       70.47     14.85 o 
   5   5  14        5.44       27.11     11.26 o 
   6   5  14        1.25       22.39      8.32 o 
   7   5  14       28.26       55.91     12.85 o 
  -7   6  14       30.75       44.92     13.27 o 
  -6   6  14       46.51       45.48     13.12 o 
  -5   6  14      204.80      209.41     19.50 o 
  -4   6  14      190.50      233.77     36.44 o 
  -3   6  14      871.62      876.94     21.85 o 
  -2   6  14       48.11       76.24     17.81 o 
  -1   6  14      225.18      214.47     27.63 o 
   0   6  14     1350.82     1395.73     54.56 o 
   1   6  14     1171.77     1307.96     53.20 o 
   2   6  14      968.01      974.36     65.98 o 
   3   6  14      182.72      158.80     40.06 o 
   4   6  14      295.30      295.77     26.30 o 
   5   6  14     1071.01     1052.16     62.78 o 
   6   6  14       46.97       72.49     16.37 o 
   7   6  14      507.93      472.99     69.81 o 
  -6   7  14      477.06      590.75     67.20 o 
  -5   7  14      244.36      365.40     48.08 o 
  -4   7  14       28.33       41.72     17.13 o 
  -3   7  14        7.86       27.28      9.70 o 
  -2   7  14       90.97      118.24     23.37 o 
  -1   7  14        9.43       56.72     16.18 o 
   0   7  14     1138.39     1333.45     53.13 o 
   1   7  14      179.33      185.13     29.66 o 
   2   7  14     1287.06     1388.99     63.58 o 
   3   7  14      481.12      589.39     44.83 o 
   4   7  14      408.91      409.41     37.41 o 
   5   7  14       20.80       51.63     15.90 o 
   6   7  14       30.83       64.17     20.45 o 
  -5   8  14      188.35      226.01     38.08 o 
  -4   8  14     1031.00     1095.11     99.22 o 
  -3   8  14      879.15      897.16     51.23 o 
  -2   8  14      642.08      680.84     61.61 o 
  -1   8  14     1386.52     1412.54     54.18 o 
   0   8  14       26.60       37.15     10.86 o 
   1   8  14        0.60       42.51     14.94 o 
   2   8  14       24.40       31.15     11.02 o 
   3   8  14      447.64      431.00     36.61 o 
   4   8  14       54.72       66.02     17.26 o 
   5   8  14      121.46      170.83     48.64 o 
  -4   9  14        0.70       42.91     18.93 o 
  -3   9  14      158.48      169.36     39.57 o 
  -2   9  14        1.55       35.07     19.13 o 
  -1   9  14      108.48      116.70     19.23 o 
   0   9  14        9.95       21.75     10.23 o 
   1   9  14       47.08       41.74     11.31 o 
   2   9  14        2.43        9.66     11.23 o 
   3   9  14      168.34      151.40     34.65 o 
   4   9  14      199.28      219.18     66.90 o 
  -3  10  14      210.02      143.83     31.44 o 
  -2  10  14      418.90      339.79     45.24 o 
  -1  10  14      301.91      342.13     55.76 o 
   0  10  14      228.69      214.92     27.40 o 
   1  10  14        1.76       23.50     10.08 o 
   2  10  14      283.40      341.68     36.50 o 
   3  10  14       61.16      129.06     48.51 o 
  -8   1  15        0.20       22.58      9.89 o 
  -7   1  15      101.37       76.81     17.94 o 
  -6   1  15       16.29       38.27     11.42 o 
  -5   1  15      542.15      529.73     36.54 o 
  -4   1  15      695.30      635.20     40.35 o 
  -3   1  15      757.49      731.72     39.41 o 
  -2   1  15      100.43       96.59     11.46 o 
  -1   1  15      222.29      207.11     16.91 o 
   0   1  15        2.24       38.08     11.11 o 
   1   1  15      624.21      633.86     27.91 o 
   2   1  15        3.92       25.18     16.18 o 
   3   1  15       88.94       85.27     15.66 o 
   4   1  15      852.01      982.73     71.08 o 
   5   1  15      501.74      555.83     31.64 o 
   6   1  15      382.99      435.75     31.12 o 
   7   1  15       14.48       41.90     12.54 o 
   8   1  15       37.78       49.25     22.74 o 
  -8   2  15      642.91      659.44     48.23 o 
  -7   2  15      637.47      666.74     41.05 o 
  -6   2  15      811.07      863.76     56.73 o 
  -5   2  15       31.02       53.91     17.30 o 
  -4   2  15       62.98       96.58     14.05 o 
  -3   2  15      262.32      205.83     26.60 o 
  -2   2  15     1080.89     1082.95     45.83 o 
  -1   2  15     2029.17     1988.83     57.01 o 
   0   2  15     5582.01     5643.20    169.16 o 
   1   2  15     3866.70     3999.62    109.07 o 
   2   2  15     1149.42     1179.98     49.80 o 
   3   2  15      191.89      188.95     18.02 o 
   4   2  15       25.52       59.76     12.63 o 
   5   2  15       81.32       95.63     15.10 o 
   6   2  15        4.17       45.94     13.25 o 
   7   2  15      209.06      172.71     30.77 o 
   8   2  15      371.92      357.54     46.85 o 
  -8   3  15      110.24       74.09     14.85 o 
  -7   3  15      116.09      104.20     17.12 o 
  -6   3  15      100.13       89.49     17.98 o 
  -5   3  15     2406.49     2428.20     62.03 o 
  -4   3  15       82.95      115.28     14.34 o 
  -3   3  15        3.87       36.13      9.28 o 
  -2   3  15     2820.45     2899.86     73.70 o 
  -1   3  15      694.79      655.25     30.32 o 
   0   3  15      336.69      293.18     31.08 o 
   1   3  15      263.14      258.71     17.80 o 
   2   3  15       37.99       38.54      8.56 o 
   3   3  15      747.15      617.92     35.19 o 
   4   3  15      433.08      389.40     43.29 o 
   5   3  15      124.32      135.41     19.05 o 
   6   3  15      454.80      429.98     33.03 o 
   7   3  15      495.63      445.67     39.72 o 
  -7   4  15       52.50       65.38     13.06 o 
  -6   4  15      358.54      370.07     27.87 o 
  -5   4  15      838.06      830.21     33.59 o 
  -4   4  15        0.22       29.37      9.93 o 
  -3   4  15      726.72      666.30     36.98 o 
  -2   4  15        3.61       23.00      5.45 o 
  -1   4  15     1455.07     1453.24     56.01 o 
   0   4  15     2402.37     2520.77     89.22 o 
   1   4  15      894.40      996.47     69.46 o 
   2   4  15      414.45      378.98     23.40 o 
   3   4  15      602.65      533.13     34.62 o 
   4   4  15       10.08       37.27     27.37 o 
   5   4  15        9.55       42.97     13.75 o 
   6   4  15      176.54      221.02     33.73 o 
   7   4  15      348.53      280.24     28.08 o 
  -7   5  15      221.50      169.40     22.48 o 
  -6   5  15      787.51      696.66     41.96 o 
  -5   5  15      746.75      830.38     45.26 o 
  -4   5  15      619.11      620.99     32.19 o 
  -3   5  15     1415.70     1543.54     51.84 o 
  -2   5  15      328.62      398.09     34.29 o 
  -1   5  15      339.69      337.61     68.71 o 
   0   5  15      753.95      818.66     59.50 o 
   1   5  15      302.06      321.82     38.80 o 
   2   5  15      510.71      368.04     29.64 o 
   3   5  15      721.95      802.27     57.08 o 
   4   5  15     1067.18     1004.85     35.50 o 
   5   5  15      476.08      437.12     33.26 o 
   6   5  15      587.17      552.42     52.39 o 
   7   5  15      252.48      222.69     25.92 o 
  -7   6  15      435.48      331.85     53.16 o 
  -6   6  15      453.15      467.53     57.59 o 
  -5   6  15      296.17      288.73     61.33 o 
  -4   6  15      124.27      131.99     18.06 o 
  -3   6  15        1.16       24.09     16.90 o 
  -2   6  15     1462.02     1488.00     50.78 o 
  -1   6  15      245.73      185.03     22.60 o 
   0   6  15      560.16      493.93     59.68 o 
   1   6  15      213.89      273.83     30.96 o 
   2   6  15      204.80      167.87     22.25 o 
   3   6  15      166.98      239.32     27.87 o 
   4   6  15        0.63       49.88     14.39 o 
   5   6  15        3.03       37.85     11.95 o 
   6   6  15      233.98      213.42     28.93 o 
  -6   7  15       17.67       80.23     27.24 o 
  -5   7  15       43.67       45.36     21.78 o 
  -4   7  15       10.59       25.59     11.78 o 
  -3   7  15      125.66       81.30     36.95 o 
  -2   7  15        0.01       37.43     14.86 o 
  -1   7  15      621.27      648.96     51.71 o 
   0   7  15        3.03       25.68     18.32 o 
   1   7  15        2.15       27.29     19.99 o 
   2   7  15       10.94       40.28     20.02 o 
   3   7  15      107.53      121.56     19.30 o 
   4   7  15        0.88       22.27     17.87 o 
   5   7  15       73.86       47.23     14.22 o 
   6   7  15        4.94       69.18     22.38 o 
  -5   8  15       32.49       74.90     22.67 o 
  -4   8  15        7.38       40.86     16.67 o 
  -3   8  15       98.67      110.23     19.69 o 
  -2   8  15      118.60       63.97     17.64 o 
  -1   8  15      587.97      562.14     65.38 o 
   0   8  15      891.97      878.74     55.89 o 
   1   8  15      160.08      208.07     25.23 o 
   2   8  15       56.17       80.96     26.40 o 
   3   8  15      210.58      230.25     43.49 o 
   4   8  15        1.87       16.47     11.00 o 
   5   8  15        0.35       19.19     14.58 o 
  -4   9  15      268.73      282.19     69.62 o 
  -3   9  15     1323.94     1318.87    133.47 o 
  -2   9  15      796.54      718.13     50.30 o 
  -1   9  15      412.32      404.94     43.18 o 
   0   9  15        2.96       41.55     11.00 o 
   1   9  15      207.21      174.12     30.00 o 
   2   9  15      306.41      275.01     32.47 o 
   3   9  15      425.55      438.14     43.56 o 
   4   9  15      423.52      361.30    124.34 o 
  -2  10  15      138.62      179.11     33.38 o 
  -1  10  15      246.92      284.33     50.62 o 
   0  10  15      213.14      199.42     29.40 o 
   1  10  15      264.79      177.24     29.12 o 
   2  10  15      182.55      208.14     35.59 o 
  -8   0  16        2.27       36.43     14.89 o 
  -7   0  16      601.56      605.56     60.31 o 
  -6   0  16      375.58      365.58     68.99 o 
  -5   0  16       94.98      111.05     22.46 o 
  -4   0  16     1968.85     2019.08     74.83 o 
  -3   0  16      731.92      692.16     54.10 o 
  -2   0  16       37.49       44.18     30.99 o 
  -1   0  16       18.76       21.76     18.41 o 
   0   0  16     1890.27     1893.12    163.30 o 
   1   0  16     3177.22     3268.65    145.12 o 
   2   0  16     1563.64     1738.58     78.54 o 
   3   0  16     1040.55     1030.54     67.23 o 
   4   0  16      630.77      657.55     70.83 o 
   5   0  16     1903.86     2021.90     79.34 o 
   6   0  16       85.41       80.05     65.97 o 
   7   0  16      219.27      205.18     41.18 o 
   8   0  16       17.59       43.96     17.07 o 
  -8   1  16      154.33      163.52     23.05 o 
  -7   1  16      299.88      284.36     29.00 o 
  -6   1  16      358.89      345.53     27.89 o 
  -5   1  16      116.71      169.22     18.34 o 
  -4   1  16       29.08       68.28     13.11 o 
  -3   1  16        7.71       19.08      7.56 o 
  -2   1  16      658.13      628.79     39.60 o 
  -1   1  16     1151.47     1097.57     47.01 o 
   0   1  16      260.03      253.22     18.63 o 
   1   1  16      209.09      192.47     26.12 o 
   2   1  16       10.66       23.74     12.01 o 
   3   1  16       22.95       38.52      9.71 o 
   4   1  16       48.71       37.35     14.38 o 
   5   1  16     1003.12     1017.85     42.87 o 
   6   1  16      381.43      401.74     34.56 o 
   7   1  16       89.20      124.45     35.95 o 
  -8   2  16       78.21       80.99     16.31 o 
  -7   2  16        6.08       23.12      8.21 o 
  -6   2  16       84.06       81.39     42.45 o 
  -5   2  16      456.13      544.15     55.43 o 
  -4   2  16       76.04      108.85     14.64 o 
  -3   2  16     1086.22     1117.05     54.36 o 
  -2   2  16      566.47      570.31     28.22 o 
  -1   2  16       66.79       74.86     11.76 o 
   0   2  16        1.18       21.29     12.17 o 
   1   2  16      188.76      168.03     16.09 o 
   2   2  16        0.65       26.90     13.04 o 
   3   2  16      575.51      546.13     48.95 o 
   4   2  16       16.24       71.05     17.33 o 
   5   2  16      306.52      256.92     25.17 o 
   6   2  16      155.73      162.70     25.11 o 
   7   2  16       93.23       65.55     11.75 o 
  -7   3  16       65.85      104.63     19.76 o 
  -6   3  16       23.91       59.40     11.05 o 
  -5   3  16      196.59      194.20     19.84 o 
  -4   3  16     1200.79     1226.48    124.87 o 
  -3   3  16     1727.39     1631.47     57.63 o 
  -2   3  16     1392.78     1445.78     57.16 o 
  -1   3  16     3317.16     3451.32     98.32 o 
   0   3  16     4503.99     4583.48    178.72 o 
   1   3  16      998.07     1018.64     50.76 o 
   2   3  16       85.14       90.42     18.17 o 
   3   3  16      189.25      160.41     14.62 o 
   4   3  16       10.35       49.68     10.64 o 
   5   3  16      229.10      222.51     22.55 o 
   6   3  16      417.61      409.77     54.86 o 
   7   3  16       81.70       87.16     16.45 o 
  -7   4  16      438.19      458.60     36.06 o 
  -6   4  16      656.08      623.77     31.61 o 
  -5   4  16      563.77      658.46     52.16 o 
  -4   4  16     2848.27     2862.81     69.97 o 
  -3   4  16      942.57      882.14     28.45 o 
  -2   4  16      820.45      764.36     40.69 o 
  -1   4  16        8.22       29.60     18.35 o 
   0   4  16       39.31       39.04     25.71 o 
   1   4  16      966.06      966.26     57.82 o 
   2   4  16     1382.10     1251.37     56.38 o 
   3   4  16     1692.15     1601.71     44.04 o 
   4   4  16     1265.95     1202.22     57.47 o 
   5   4  16      678.60      692.62     44.22 o 
   6   4  16      461.59      563.85     64.29 o 
   7   4  16       41.96       53.23     12.22 o 
  -7   5  16      203.53      177.63     27.13 o 
  -6   5  16       64.66       93.38     16.75 o 
  -5   5  16       10.44       39.95      8.99 o 
  -4   5  16       52.67       44.96     29.10 o 
  -3   5  16      109.18       70.62     10.91 o 
  -2   5  16      716.68      748.77     60.39 o 
  -1   5  16      510.35      523.20     41.91 o 
   0   5  16      684.63      603.86     46.67 o 
   1   5  16      152.02      134.91     37.09 o 
   2   5  16      378.11      305.66     39.34 o 
   3   5  16        9.66       33.84     12.84 o 
   4   5  16       81.01       85.03     13.30 o 
   5   5  16       51.26       79.47     19.86 o 
   6   5  16      115.78       83.45     21.76 o 
  -6   6  16      264.41      298.40     46.00 o 
  -5   6  16      630.03      706.95     73.65 o 
  -4   6  16      137.08      128.82     18.61 o 
  -3   6  16      664.95      727.93     43.39 o 
  -2   6  16      269.97      274.57     33.92 o 
  -1   6  16      709.56      635.16     53.84 o 
   0   6  16      276.55      309.18     32.03 o 
   1   6  16        5.45       73.29     17.12 o 
   2   6  16      691.16      591.61     50.09 o 
   3   6  16        2.65       46.57     14.87 o 
   4   6  16      550.92      655.41     42.95 o 
   5   6  16       49.97       81.74     30.60 o 
   6   6  16      150.88      158.32     25.01 o 
  -5   7  16       35.54       81.13     26.24 o 
  -4   7  16      175.59      161.58     26.43 o 
  -3   7  16     1345.00     1259.01     68.39 o 
  -2   7  16      480.84      538.89     45.43 o 
  -1   7  16      739.04      766.65     39.98 o 
   0   7  16      794.90      881.71     41.14 o 
   1   7  16      838.22      873.00     54.81 o 
   2   7  16      111.04      133.85     23.12 o 
   3   7  16        3.88       28.49     14.40 o 
   4   7  16      123.13       93.47     50.70 o 
   5   7  16      210.13      119.23     23.59 o 
  -5   8  16       82.12      124.01     28.80 o 
  -4   8  16      150.05      208.16     85.65 o 
  -3   8  16       41.42       55.43     17.18 o 
  -2   8  16       68.54       53.74     15.79 o 
  -1   8  16       13.35       44.15     11.06 o 
   0   8  16      131.88      122.61     43.55 o 
   1   8  16      257.43      277.57     46.16 o 
   2   8  16      567.42      487.75     58.50 o 
   3   8  16      522.13      463.14     68.13 o 
   4   8  16      266.99      280.49     39.80 o 
  -3   9  16       42.75       59.50     18.44 o 
  -2   9  16        5.51       34.36     12.00 o 
  -1   9  16        3.69       51.04     13.69 o 
   0   9  16        6.05       20.92     23.83 o 
   1   9  16       13.79       42.01     12.18 o 
   2   9  16        0.59       30.71     17.54 o 
   3   9  16      196.45      208.84     28.81 o 
  -1  10  16       20.68       42.01     11.55 o 
   0  10  16      168.53      116.18     20.58 o 
   1  10  16      294.66      282.42     36.87 o 
  -7   1  17      426.34      479.11     41.10 o 
  -6   1  17     1031.88     1101.47     67.03 o 
  -5   1  17      747.64      738.20     38.94 o 
  -4   1  17      610.74      609.54     39.74 o 
  -3   1  17       32.30       60.81     12.79 o 
  -2   1  17       53.04       57.42     11.13 o 
  -1   1  17      318.30      276.17     28.57 o 
   0   1  17      524.73      480.37     41.41 o 
   1   1  17       67.78       73.47     14.45 o 
   2   1  17     1779.23     1851.56     58.30 o 
   3   1  17     2769.42     3007.86     83.30 o 
   4   1  17      310.49      377.24     48.18 o 
   5   1  17      535.47      527.37     57.46 o 
   6   1  17      170.54      182.72     43.06 o 
   7   1  17       14.34       35.50      9.98 o 
  -7   2  17       11.47       28.72     11.11 o 
  -6   2  17       56.42       57.24     11.47 o 
  -5   2  17      751.61      761.47     34.62 o 
  -4   2  17      655.43      644.89     35.24 o 
  -3   2  17      371.66      388.69     28.04 o 
  -2   2  17     1078.03     1111.81     52.69 o 
  -1   2  17     4328.60     4461.93    110.09 o 
   0   2  17     2298.96     2294.02    114.17 o 
   1   2  17      977.62      932.11     44.51 o 
   2   2  17       77.62       75.71     15.19 o 
   3   2  17       16.86       20.70      8.26 o 
   4   2  17        9.43       42.47     15.34 o 
   5   2  17      699.50      746.76     53.06 o 
   6   2  17      308.18      341.24     33.57 o 
   7   2  17       52.85      118.13     19.83 o 
  -7   3  17      105.99       95.83     26.28 o 
  -6   3  17      376.71      312.62     28.29 o 
  -5   3  17       44.35       33.33     10.26 o 
  -4   3  17      884.76      803.60     50.28 o 
  -3   3  17      136.37       99.04     13.74 o 
  -2   3  17       47.65       48.39     17.45 o 
  -1   3  17        4.01       23.21      6.98 o 
   0   3  17      156.03      124.01     23.76 o 
   1   3  17        8.98       12.51      5.29 o 
   2   3  17     1323.05     1386.24     54.30 o 
   3   3  17      252.65      265.89     28.76 o 
   4   3  17      243.53      204.52     24.27 o 
   5   3  17       16.76       21.05      8.65 o 
   6   3  17       89.75       69.73     18.30 o 
   7   3  17      221.13      162.81     25.57 o 
  -7   4  17       24.03       40.76     11.47 o 
  -6   4  17       27.14       40.05     10.68 o 
  -5   4  17       36.88       39.89      9.68 o 
  -4   4  17      191.25      164.05     19.13 o 
  -3   4  17      157.35      136.68     15.07 o 
  -2   4  17        5.03       27.30     17.83 o 
  -1   4  17      375.33      365.82     34.50 o 
   0   4  17      723.36      681.26     56.64 o 
   1   4  17       89.18      126.86     20.00 o 
   2   4  17       11.51       30.74      8.69 o 
   3   4  17       53.16       75.46     13.70 o 
   4   4  17      103.56      104.19     15.63 o 
   5   4  17      310.71      316.99     29.13 o 
   6   4  17       30.67       43.21     15.84 o 
   7   4  17       10.35       45.80     15.86 o 
  -6   5  17      502.94      505.60     65.18 o 
  -5   5  17     1523.83     1515.00     82.73 o 
  -4   5  17     1187.16     1212.30     85.59 o 
  -3   5  17      714.41      723.00     43.43 o 
  -2   5  17        2.75       21.53     11.37 o 
  -1   5  17       56.71       68.61     27.75 o 
   0   5  17      552.51      554.64     47.64 o 
   1   5  17      361.11      360.62     38.53 o 
   2   5  17      194.76      222.78     32.46 o 
   3   5  17      645.84      729.64     41.50 o 
   4   5  17     1041.45     1080.88     63.29 o 
   5   5  17      465.01      480.59     48.33 o 
   6   5  17       55.12       62.14     15.21 o 
  -6   6  17        5.93       45.72     17.31 o 
  -5   6  17       82.16       71.87     24.94 o 
  -4   6  17      610.66      642.33     41.04 o 
  -3   6  17     1130.34     1125.64     64.83 o 
  -2   6  17      264.05      238.19     29.96 o 
  -1   6  17      108.88      154.26     28.31 o 
   0   6  17      247.89      209.29     58.57 o 
   1   6  17      776.97      762.72     43.37 o 
   2   6  17      217.90      218.32     34.59 o 
   3   6  17        0.49       51.38     16.14 o 
   4   6  17       73.65       58.85     15.54 o 
   5   6  17       33.97       36.09     12.26 o 
   6   6  17      391.22      311.34     74.67 o 
  -5   7  17        0.88       11.21     32.00 o 
  -4   7  17        0.01       11.22     13.43 o 
  -3   7  17       34.62       43.78     13.95 o 
  -2   7  17       11.54       31.12     10.87 o 
  -1   7  17       11.76       61.94     20.43 o 
   0   7  17        3.14       35.84     19.17 o 
   1   7  17        7.13       39.47     11.99 o 
   2   7  17       56.74       90.38     25.10 o 
   3   7  17        1.55       12.40     12.42 o 
   4   7  17        1.50       20.57     12.30 o 
   5   7  17      125.95       87.48     19.59 o 
  -4   8  17      157.13      183.96     57.89 o 
  -3   8  17      655.00      655.67     57.98 o 
  -2   8  17      677.07      711.49     49.94 o 
  -1   8  17      729.99      782.05     54.85 o 
   0   8  17      279.12      303.23     33.65 o 
   1   8  17       77.02       49.14     16.48 o 
   2   8  17      269.23      278.05     30.64 o 
   3   8  17        4.25       57.38     13.97 o 
   4   8  17       11.80       45.39     15.58 o 
  -3   9  17      110.04      179.18     36.00 o 
  -2   9  17      126.05      100.44     19.84 o 
  -1   9  17       11.62       52.51     15.47 o 
   0   9  17      368.51      427.66     49.40 o 
   1   9  17      693.60      714.83     77.94 o 
   2   9  17      897.09      951.53     76.91 o 
  -7   0  18      929.29      986.34    132.14 o 
  -6   0  18     2547.39     2753.79    250.86 o 
  -5   0  18     2094.64     1894.47    142.24 o 
  -4   0  18      758.69      647.44     47.98 o 
  -3   0  18       10.13       35.33     15.35 o 
  -2   0  18       22.56       41.57     35.47 o 
  -1   0  18        6.21       46.43     18.73 o 
   0   0  18     1497.28     1374.47     81.83 o 
   1   0  18     1453.09     1416.32     66.23 o 
   2   0  18      386.88      519.32     48.98 o 
   3   0  18      623.03      667.00     63.45 o 
   4   0  18     1406.09     1521.33     63.74 o 
   5   0  18      125.03      179.87     27.81 o 
   6   0  18      494.96      479.28     68.95 o 
   7   0  18        0.65       29.28     14.13 o 
  -7   1  18        2.22       30.29     13.12 o 
  -6   1  18       43.74       29.51     10.48 o 
  -5   1  18      425.90      442.03     43.92 o 
  -4   1  18       31.32       79.10     14.19 o 
  -3   1  18      270.39      255.30     23.80 o 
  -2   1  18     2152.51     2084.33     67.74 o 
  -1   1  18      603.58      549.40     35.74 o 
   0   1  18      579.62      570.96     57.25 o 
   1   1  18      233.52      210.09     21.08 o 
   2   1  18      487.36      438.62     30.22 o 
   3   1  18      286.21      244.90     35.34 o 
   4   1  18       24.49       80.94     18.83 o 
   5   1  18      236.75      233.78     22.80 o 
   6   1  18       48.45       64.56     16.83 o 
   7   1  18        7.66       24.36     16.95 o 
  -7   2  18      158.70      166.13     28.15 o 
  -6   2  18      102.87      122.15     20.10 o 
  -5   2  18       38.29       54.55     16.98 o 
  -4   2  18        0.50       26.04      7.65 o 
  -3   2  18      145.18      101.17     15.48 o 
  -2   2  18      178.24      182.62     16.85 o 
  -1   2  18       53.16       62.87     12.86 o 
   0   2  18      171.34      167.20     16.87 o 
   1   2  18      124.11      101.06     11.30 o 
   2   2  18       45.09       49.06     10.36 o 
   3   2  18       59.99       97.55     28.44 o 
   4   2  18       77.82      127.02     25.93 o 
   5   2  18      250.65      205.72     30.61 o 
   6   2  18      338.66      354.54     32.70 o 
   7   2  18      130.83       98.45     20.06 o 
  -7   3  18        1.23       22.53      9.70 o 
  -6   3  18        1.64       47.34     11.34 o 
  -5   3  18      100.07       98.25     14.52 o 
  -4   3  18      910.84      901.14     50.25 o 
  -3   3  18     1596.65     1717.89     54.72 o 
  -2   3  18     1707.89     1836.10     58.56 o 
  -1   3  18      811.68      799.69     31.61 o 
   0   3  18     1081.55     1063.70     47.55 o 
   1   3  18       35.07       27.37      8.58 o 
   2   3  18       69.71       86.86     33.33 o 
   3   3  18       18.88       54.58     12.62 o 
   4   3  18      569.84      548.03     36.74 o 
   5   3  18      841.59      961.02     47.72 o 
   6   3  18      731.54      699.90     52.83 o 
  -6   4  18      292.53      385.90     35.05 o 
  -5   4  18      389.13      414.65     29.88 o 
  -4   4  18      223.41      191.83     19.57 o 
  -3   4  18      539.29      528.27     34.58 o 
  -2   4  18      381.61      366.94     36.93 o 
  -1   4  18      102.36      134.16     35.39 o 
   0   4  18      975.77     1000.27     65.78 o 
   1   4  18     2816.10     2968.66     96.13 o 
   2   4  18      166.32      115.06     23.81 o 
   3   4  18      984.54      951.72     42.83 o 
   4   4  18      262.62      265.92     22.06 o 
   5   4  18       32.34       45.30     11.61 o 
   6   4  18       21.97       43.94     14.19 o 
  -6   5  18       70.46       96.60     20.40 o 
  -5   5  18      355.08      356.31     37.51 o 
  -4   5  18       91.07      121.98     18.92 o 
  -3   5  18      555.75      524.97     45.02 o 
  -2   5  18     1254.97     1331.67     52.76 o 
  -1   5  18      119.71      151.99     20.71 o 
   0   5  18      737.04      704.80     59.44 o 
   1   5  18       12.88       23.73     10.92 o 
   2   5  18        0.26       43.31     12.55 o 
   3   5  18        0.52       45.04     13.76 o 
   4   5  18      113.09       76.69     28.74 o 
   5   5  18       16.00       36.61     12.23 o 
   6   5  18       19.93       47.82     14.09 o 
  -5   6  18       45.84       45.93     23.27 o 
  -4   6  18       49.65       77.49     22.84 o 
  -3   6  18      298.38      279.48     30.72 o 
  -2   6  18        3.83       37.98     18.96 o 
  -1   6  18      165.14      158.72     42.71 o 
   0   6  18      203.69      260.80     29.59 o 
   1   6  18      186.68      185.94     29.83 o 
   2   6  18      549.93      576.49     49.35 o 
   3   6  18       56.38      110.14     20.35 o 
   4   6  18       30.57       37.88     14.40 o 
   5   6  18        1.23       35.24     12.87 o 
  -5   7  18      180.90      161.17     62.00 o 
  -4   7  18      804.04      832.29     71.83 o 
  -3   7  18     1397.06     1507.83     99.98 o 
  -2   7  18      615.54      713.28     51.02 o 
  -1   7  18      690.78      684.29     43.01 o 
   0   7  18      621.98      594.85     39.87 o 
   1   7  18      263.99      260.24     45.73 o 
   2   7  18       37.77       84.56     20.84 o 
   3   7  18       32.17       58.20     20.85 o 
   4   7  18      367.18      452.89     52.51 o 
  -3   8  18       35.64       33.95     13.05 o 
  -2   8  18       34.12       61.97     19.52 o 
  -1   8  18      234.76      248.55     36.20 o 
   0   8  18      183.32      178.92     32.57 o 
   1   8  18      173.66      191.13     32.71 o 
   2   8  18      525.56      541.49     71.58 o 
   3   8  18       94.52      112.87     39.67 o 
  -1   9  18       64.31       66.55     15.34 o 
   0   9  18      157.64       88.04     37.62 o 
   1   9  18       63.20       42.99     20.08 o 
  -7   1  19     1002.23     1126.99    128.29 o 
  -6   1  19      838.74      832.36     61.56 o 
  -5   1  19      650.49      680.57     36.12 o 
  -4   1  19      378.81      419.71     31.87 o 
  -3   1  19        5.84       44.04     10.52 o 
  -2   1  19       65.38       72.90     16.57 o 
  -1   1  19      392.87      341.75     58.32 o 
   0   1  19      706.97      791.96     54.03 o 
   1   1  19     1117.57     1127.76     64.76 o 
   2   1  19     1405.87     1540.13     45.02 o 
   3   1  19      472.79      470.23     35.65 o 
   4   1  19      585.99      557.75     40.91 o 
   5   1  19      268.62      232.33     45.91 o 
   6   1  19        1.57       40.24     12.41 o 
  -7   2  19       21.54       36.54     11.19 o 
  -6   2  19       68.36       75.68     17.82 o 
  -5   2  19      720.01      717.37     93.92 o 
  -4   2  19     1236.49     1182.86     56.17 o 
  -3   2  19       42.28       56.01     10.59 o 
  -2   2  19      199.85      201.43     19.50 o 
  -1   2  19     1615.99     1748.53     75.21 o 
   0   2  19      278.41      245.78     23.38 o 
   1   2  19       24.42       27.16      9.25 o 
   2   2  19       83.16       65.44     11.39 o 
   3   2  19      263.69      278.92     28.28 o 
   4   2  19     1134.68     1114.76     54.22 o 
   5   2  19      580.95      644.66     51.72 o 
   6   2  19       78.56      121.18     34.61 o 
  -6   3  19        2.04       23.60     12.18 o 
  -5   3  19       32.04       37.32     30.34 o 
  -4   3  19      369.24      351.72     31.56 o 
  -3   3  19      537.66      496.31     51.46 o 
  -2   3  19      158.94      159.26     20.32 o 
  -1   3  19      122.75      158.33     35.06 o 
   0   3  19        2.87       30.99     16.48 o 
   1   3  19     1616.25     1505.96     69.45 o 
   2   3  19       23.57       24.36      7.68 o 
   3   3  19        0.87       18.38      7.10 o 
   4   3  19        5.20       32.91      9.69 o 
   5   3  19       31.15       14.26     10.08 o 
   6   3  19       31.31       47.75     16.56 o 
  -6   4  19        1.85       29.47     12.49 o 
  -5   4  19        7.46       28.45     22.60 o 
  -4   4  19       31.11       46.59     17.99 o 
  -3   4  19       64.89       66.85     15.88 o 
  -2   4  19      344.15      334.33     38.81 o 
  -1   4  19      431.84      431.90     37.39 o 
   0   4  19      317.24      322.58     65.59 o 
   1   4  19      960.17     1127.91    110.76 o 
   2   4  19        1.44       30.38     12.05 o 
   3   4  19      153.66      159.64     21.45 o 
   4   4  19      431.02      453.35     67.01 o 
   5   4  19       81.18      112.95     21.85 o 
   6   4  19       17.88       34.94     17.12 o 
  -5   5  19      177.46      160.58     25.89 o 
  -4   5  19        4.33       50.85     15.15 o 
  -3   5  19      146.68       96.02     18.58 o 
  -2   5  19        5.95       38.51     17.22 o 
  -1   5  19      602.42      589.30     45.80 o 
   0   5  19       72.96       93.23     17.08 o 
   1   5  19       10.20       38.63     18.38 o 
   2   5  19      380.19      309.73     30.95 o 
   3   5  19      851.26      814.51     49.94 o 
   4   5  19      270.57      291.41     51.66 o 
   5   5  19        1.05       50.61     15.54 o 
  -5   6  19      269.07      310.63     35.42 o 
  -4   6  19      695.40      673.70     75.78 o 
  -3   6  19      941.06      906.38     65.91 o 
  -2   6  19     1597.56     1746.82     91.60 o 
  -1   6  19      277.95      285.67     40.45 o 
   0   6  19       11.30       65.07     16.88 o 
   1   6  19       89.49       61.72     14.80 o 
   2   6  19        5.25       52.21     14.64 o 
   3   6  19        5.79       36.11     12.95 o 
   4   6  19        2.07       97.77     22.07 o 
   5   6  19      147.39      125.80     42.60 o 
  -4   7  19      138.08      158.33     28.04 o 
  -3   7  19        2.87       27.88     12.62 o 
  -2   7  19        3.92        6.54     12.39 o 
  -1   7  19      216.18      192.62     30.41 o 
   0   7  19       19.68       44.09     11.42 o 
   1   7  19        7.67       37.43     15.04 o 
   2   7  19        0.90       35.32     18.61 o 
   3   7  19       19.70       69.32     15.59 o 
   4   7  19        3.94       40.21     14.09 o 
  -3   8  19      354.22      289.58     37.41 o 
  -2   8  19      171.91      160.41     26.81 o 
  -1   8  19      246.01      205.59     27.55 o 
   0   8  19      299.80      247.76     31.11 o 
   1   8  19        2.51       33.75     13.05 o 
   2   8  19      102.13       93.24     20.82 o 
  -6   0  20      624.88      654.34     97.61 o 
  -5   0  20      116.34       86.77     22.60 o 
  -4   0  20        0.05       12.69     10.64 o 
  -3   0  20        1.02       26.64     13.04 o 
  -2   0  20        4.07       19.70     10.51 o 
  -1   0  20     1035.42      938.93     45.09 o 
   0   0  20     1092.42     1056.89    146.78 o 
   1   0  20      491.11      482.45     38.93 o 
   2   0  20      464.52      525.75     42.25 o 
   3   0  20       50.15       80.14     20.45 o 
   4   0  20      150.52      105.12     36.46 o 
   5   0  20       95.28      120.99     37.32 o 
   6   0  20       22.31       40.90     17.31 o 
  -6   1  20       73.80       70.95     13.28 o 
  -5   1  20      216.16      227.32     26.03 o 
  -4   1  20      915.60      886.54     66.26 o 
  -3   1  20      462.24      444.39     31.25 o 
  -2   1  20       80.04       95.79     14.86 o 
  -1   1  20      183.73      197.30     34.90 o 
   0   1  20       71.19       82.52     14.00 o 
   1   1  20       28.13       32.34     12.83 o 
   2   1  20      461.57      529.51     31.89 o 
   3   1  20       79.18       73.14     12.65 o 
   4   1  20      170.83      187.67     29.55 o 
   5   1  20      171.51      237.71     26.42 o 
   6   1  20      152.57      147.30     25.90 o 
  -6   2  20      188.47      207.15     37.99 o 
  -5   2  20       61.33       78.14     15.38 o 
  -4   2  20        8.48       34.00     15.13 o 
  -3   2  20        0.79        9.09      6.67 o 
  -2   2  20      155.59      124.52     14.00 o 
  -1   2  20      403.46      416.57     36.58 o 
   0   2  20       31.96       72.50     12.95 o 
   1   2  20       60.19       52.45     20.80 o 
   2   2  20       12.41       34.53     12.70 o 
   3   2  20       72.42       38.79     19.93 o 
   4   2  20       67.33       81.47     13.18 o 
   5   2  20       97.84       84.19     15.39 o 
   6   2  20       55.05       45.56     14.19 o 
  -6   3  20       47.58       32.36     25.71 o 
  -5   3  20      277.62      298.81     34.95 o 
  -4   3  20       38.86       85.39     12.90 o 
  -3   3  20      658.44      739.17     66.34 o 
  -2   3  20      256.33      259.57     30.68 o 
  -1   3  20        5.03       39.36     13.49 o 
   0   3  20        2.65        9.56      7.45 o 
   1   3  20       64.30       61.63     13.38 o 
   2   3  20      143.73      133.09     22.42 o 
   3   3  20      604.27      589.26     58.69 o 
   4   3  20      582.57      638.49     64.65 o 
   5   3  20      598.98      718.08     64.57 o 
   6   3  20       16.91       41.29     16.91 o 
  -5   4  20       13.81       39.89     12.28 o 
  -4   4  20       17.01       18.95     11.63 o 
  -3   4  20       17.00       36.95     12.76 o 
  -2   4  20     2214.76     2280.59    122.57 o 
  -1   4  20     1010.10     1130.09    126.58 o 
   0   4  20     1598.65     1721.01    119.23 o 
   1   4  20      798.05      900.36     62.14 o 
   2   4  20     1058.16     1117.28     64.66 o 
   3   4  20       94.29      111.54     22.31 o 
   4   4  20       40.59       59.36     19.08 o 
   5   4  20      152.09      144.99     26.89 o 
  -5   5  20      157.10      112.49     22.03 o 
  -4   5  20       79.27      151.28     24.71 o 
  -3   5  20      312.86      249.14     25.61 o 
  -2   5  20        0.35       32.22     13.00 o 
  -1   5  20       53.72       69.96     16.76 o 
   0   5  20       33.05       37.08     11.05 o 
   1   5  20      413.54      386.16     76.99 o 
   2   5  20      531.07      477.34     40.83 o 
   3   5  20       13.79       40.22     14.21 o 
   4   5  20        0.34       47.07     17.38 o 
   5   5  20      287.01      286.93     60.83 o 
  -4   6  20        4.81       35.31     14.15 o 
  -3   6  20       90.61       57.19     20.95 o 
  -2   6  20      221.11      254.62     36.68 o 
  -1   6  20      732.96      707.80     51.70 o 
   0   6  20      291.68      337.78     54.29 o 
   1   6  20      547.14      612.37     99.08 o 
   2   6  20      535.77      518.34     54.68 o 
   3   6  20      129.55      114.57     22.78 o 
   4   6  20       39.58       52.89     25.86 o 
  -3   7  20      298.69      309.80     36.21 o 
  -2   7  20      303.91      213.47     28.94 o 
  -1   7  20      143.52      138.93     37.03 o 
   0   7  20       17.76       81.74     18.90 o 
   1   7  20       21.85       22.24     10.07 o 
   2   7  20      114.27      127.35     23.53 o 
   3   7  20      256.38      281.31     35.84 o 
  -1   8  20      125.37      109.20     29.71 o 
   0   8  20       13.18       55.57     14.77 o 
   1   8  20       57.03       51.92     20.19 o 
  -6   1  21       28.52       28.76      9.40 o 
  -5   1  21       15.45       23.69      9.04 o 
  -4   1  21      133.28      133.13     41.80 o 
  -3   1  21      553.60      536.55     38.66 o 
  -2   1  21      481.15      452.54     31.16 o 
  -1   1  21      996.18      948.84     49.50 o 
   0   1  21      601.51      691.60    107.11 o 
   1   1  21       43.22       63.82     16.64 o 
   2   1  21       72.47      109.62     14.67 o 
   3   1  21      431.75      415.64     32.61 o 
   4   1  21       69.91       44.68     10.89 o 
   5   1  21       85.58       56.70     15.32 o 
  -6   2  21      169.86      163.93     25.90 o 
  -5   2  21      528.07      563.08     43.84 o 
  -4   2  21      532.88      575.50     39.04 o 
  -3   2  21       82.01      110.37     16.90 o 
  -2   2  21      238.57      208.30     20.21 o 
  -1   2  21       45.45       69.29     12.97 o 
   0   2  21       55.27       37.42      9.02 o 
   1   2  21      379.74      326.36     29.23 o 
   2   2  21      494.76      506.77     62.66 o 
   3   2  21     1230.84     1278.93     60.15 o 
   4   2  21      687.62      639.39     64.87 o 
   5   2  21      298.43      359.06     34.70 o 
  -5   3  21       29.79       35.46     12.86 o 
  -4   3  21      116.79       99.23     20.94 o 
  -3   3  21      452.07      419.82     41.32 o 
  -2   3  21        1.23       33.37     14.02 o 
  -1   3  21      350.75      258.38     27.82 o 
   0   3  21      945.84      902.45    124.10 o 
   1   3  21      429.99      410.82     73.82 o 
   2   3  21       74.74      123.99     20.92 o 
   3   3  21      811.83      715.19     69.35 o 
   4   3  21        0.46       15.54     10.34 o 
   5   3  21      126.79      190.80     30.06 o 
  -5   4  21      118.57      165.71     32.29 o 
  -4   4  21      146.33      166.17     26.68 o 
  -3   4  21      249.16      194.21     32.67 o 
  -2   4  21      310.84      323.03     50.70 o 
  -1   4  21      514.34      514.06     42.21 o 
   0   4  21       39.95       44.56     13.98 o 
   1   4  21       10.18       35.66     15.28 o 
   2   4  21       40.18       57.87     13.72 o 
   3   4  21       20.43       35.96     12.37 o 
   4   4  21      172.50      199.27     30.87 o 
   5   4  21       65.65       77.45     16.80 o 
  -4   5  21        8.37       35.13     13.29 o 
  -3   5  21       84.60      134.51     23.90 o 
  -2   5  21     1364.21     1379.08     88.29 o 
  -1   5  21      625.66      656.03     46.11 o 
   0   5  21      650.77      605.40     50.71 o 
   1   5  21      201.32      297.16     58.14 o 
   2   5  21       77.77       66.82     26.76 o 
   3   5  21       79.64       78.22     18.13 o 
   4   5  21        1.85       52.40     17.83 o 
  -3   6  21      530.24      502.12     46.19 o 
  -2   6  21        1.35       28.51     11.92 o 
  -1   6  21       11.77       33.20     13.73 o 
   0   6  21       13.84       56.34     13.99 o 
   1   6  21      114.39      144.21     32.53 o 
   2   6  21       10.15       37.33     13.24 o 
   3   6  21      199.08      275.14     58.97 o 
  -2   7  21       25.95       30.67     11.36 o 
  -1   7  21       19.47       29.27     12.70 o 
   0   7  21       95.57       49.20     15.41 o 
   1   7  21        7.64       52.27     13.47 o 
   2   7  21       10.48       16.67     11.54 o 
  -5   0  22      141.19      120.81     26.57 o 
  -4   0  22      166.62      121.00     35.13 o 
  -3   0  22     1041.31     1062.01     72.63 o 
  -2   0  22     1782.87     1693.38    108.86 o 
  -1   0  22     1196.86     1105.34    227.73 o 
   0   0  22      223.04      207.79     90.17 o 
   1   0  22      230.34      285.05     47.70 o 
   2   0  22       15.88       48.27     16.55 o 
   3   0  22       10.38       60.27     18.79 o 
   4   0  22       25.76       26.01     29.34 o 
   5   0  22       83.14      101.34     26.82 o 
  -5   1  22      307.65      315.01     32.30 o 
  -4   1  22      382.15      430.06     36.93 o 
  -3   1  22        0.75       28.63     11.73 o 
  -2   1  22      231.13      139.35     38.07 o 
  -1   1  22      131.20      109.75     16.40 o 
   0   1  22       29.55       44.57      8.88 o 
   1   1  22       40.88       54.93     13.20 o 
   2   1  22      112.45      113.35     17.43 o 
   3   1  22      470.51      443.74     35.71 o 
   4   1  22      143.66      153.64     20.91 o 
   5   1  22       14.20       37.12     11.53 o 
  -5   2  22       69.91       60.61     28.30 o 
  -4   2  22        0.25       40.57     12.00 o 
  -3   2  22       94.79       52.10     21.57 o 
  -2   2  22       20.23       40.88     14.64 o 
  -1   2  22       79.38       67.52     18.21 o 
   0   2  22      147.86      113.55     18.51 o 
   1   2  22       47.24       50.98     12.20 o 
   2   2  22       59.21       84.92     13.23 o 
   3   2  22      139.17      126.91     23.93 o 
   4   2  22       29.95       44.28     17.71 o 
   5   2  22       36.39       60.75     19.86 o 
  -5   3  22      537.91      657.29     75.48 o 
  -4   3  22      424.93      459.38     45.57 o 
  -3   3  22      294.55      304.85     54.00 o 
  -2   3  22      105.29       61.49     15.92 o 
  -1   3  22      109.94      104.92     19.50 o 
   0   3  22      540.27      543.09     40.59 o 
   1   3  22       15.16       69.65     17.47 o 
   2   3  22     1066.13     1047.38     70.63 o 
   3   3  22      713.37      790.18     56.54 o 
   4   3  22      201.85      187.61     35.90 o 
  -4   4  22       91.45       96.47     21.70 o 
  -3   4  22      599.64      625.53     56.41 o 
  -2   4  22      868.31      917.91     72.96 o 
  -1   4  22     1121.95     1092.38     71.96 o 
   0   4  22      434.18      408.06     49.22 o 
   1   4  22      918.48      883.26     83.06 o 
   2   4  22       47.53       96.38     22.09 o 
   3   4  22       31.28       57.61     13.63 o 
   4   4  22       42.19       51.51     13.64 o 
  -3   5  22       26.82       30.74     22.68 o 
  -2   5  22        0.06       78.53     18.46 o 
  -1   5  22       39.12       41.78     11.27 o 
   0   5  22      627.56      555.66     67.07 o 
   1   5  22      144.11      126.14     25.93 o 
   2   5  22       39.66       42.89     18.38 o 
   3   5  22        1.48       46.18     14.66 o 
  -2   6  22      304.65      266.76     33.80 o 
  -1   6  22      190.29      116.92     28.11 o 
   0   6  22       53.29       85.35     30.76 o 
   1   6  22       98.99       68.67     16.10 o 
   2   6  22      129.37       84.18     21.44 o 
  -4   1  23      127.33      167.44     26.83 o 
  -3   1  23      312.78      276.61     51.36 o 
  -2   1  23     1460.15     1379.44     74.30 o 
  -1   1  23      309.63      302.89     34.96 o 
   0   1  23       28.72       29.84     17.65 o 
   1   1  23        0.58       33.92     15.91 o 
   2   1  23      120.23      100.49     29.11 o 
   3   1  23      341.29      364.73     41.03 o 
   4   1  23      291.51      291.96     34.28 o 
  -4   2  23      331.44      384.26     38.30 o 
  -3   2  23       48.54       55.19     12.96 o 
  -2   2  23       53.80       32.96     23.67 o 
  -1   2  23       10.32       19.32     20.36 o 
   0   2  23       37.52       43.12     14.31 o 
   1   2  23      230.42      213.42     39.45 o 
   2   2  23      521.09      494.91     37.78 o 
   3   2  23      559.92      495.69     56.32 o 
   4   2  23      279.26      271.99     34.34 o 
  -4   3  23        8.13       25.58     19.16 o 
  -3   3  23       24.08       66.45     16.57 o 
  -2   3  23       20.75       22.79     17.11 o 
  -1   3  23        3.60       59.79     20.38 o 
   0   3  23      143.43      159.52     45.62 o 
   1   3  23      107.54      124.53     28.14 o 
   2   3  23      408.98      433.75     45.96 o 
   3   3  23       11.15       49.83     13.92 o 
   4   3  23       46.84       64.19     14.65 o 
  -3   4  23        7.05       38.71     12.87 o 
  -2   4  23       65.37       61.72     26.55 o 
  -1   4  23      317.93      315.96     44.70 o 
   0   4  23        5.71       34.43     12.48 o 
   1   4  23      466.43      431.06     49.54 o 
   2   4  23       24.21       66.10     15.86 o 
   3   4  23       53.64       31.49     19.13 o 
  -2   5  23      307.91      291.20     35.32 o 
  -1   5  23      493.04      505.00     62.73 o 
   0   5  23      621.61      616.15     90.80 o 
   1   5  23      164.07      145.97     42.59 o 
   2   5  23        1.56       27.32     18.92 o 
  -1   6  23       17.67       31.75     11.84 o 
   0   6  23      371.93      300.58     39.03 o 
  -4   0  24      462.24      392.93     78.84 o 
  -3   0  24      577.10      580.86     63.38 o 
  -2   0  24     1265.08     1268.98    127.07 o 
  -1   0  24      251.05      189.91     40.59 o 
   0   0  24       31.95       40.07     14.35 o 
   1   0  24       35.92       57.90     33.50 o 
   2   0  24       67.90       48.07     16.71 o 
   3   0  24      148.28      104.75     42.99 o 
  -4   1  24        3.90       39.22     11.47 o 
  -3   1  24       52.12       71.63     28.75 o 
  -2   1  24        6.66       51.45     23.76 o 
  -1   1  24      492.92      466.61     56.89 o 
   0   1  24       79.15       52.88     12.62 o 
   1   1  24       51.48       56.26     24.60 o 
   2   1  24      134.70      135.96     23.05 o 
   3   1  24      277.63      299.96     38.51 o 
  -3   2  24       72.29       48.83     14.73 o 
  -2   2  24       28.15       59.32     22.21 o 
  -1   2  24       49.23       52.87     14.97 o 
   0   2  24      134.97       70.53     20.85 o 
   1   2  24        0.01       28.97     12.54 o 
   2   2  24       61.62       73.36     25.38 o 
   3   2  24       16.79       13.00     16.08 o 
  -3   3  24       10.70       39.86     14.20 o 
  -2   3  24        1.22       23.30     11.14 o 
  -1   3  24       86.08       94.10     25.78 o 
   0   3  24      242.95      152.49     26.85 o 
   1   3  24      562.55      505.38     66.38 o 
   2   3  24      527.88      569.31     51.64 o 
   3   3  24      306.16      238.74     46.77 o 
  -2   4  24      115.32      115.92     38.79 o 
  -1   4  24      296.63      264.47     35.05 o 
   0   4  24       16.16       35.63     10.51 o 
   1   4  24      332.42      272.79     44.06 o 
   2   4  24      184.20      139.36     24.29 o 
   0   5  24      262.75      216.06     42.27 o 
  -3   1  25      475.33      377.55     68.05 o 
  -2   1  25      281.54      314.38     46.29 o 
  -1   1  25        9.32       44.08     19.75 o 
   0   1  25       47.35       66.88     14.95 o 
   1   1  25       85.55       81.09     21.57 o 
   2   1  25       87.90       88.59     50.04 o 
  -2   2  25       97.65       66.51     18.12 o 
  -1   2  25      287.83      256.68     78.71 o 
   0   2  25      346.26      378.66     50.99 o 
   1   2  25      392.20      414.75     40.36 o 
   2   2  25      681.39      781.13     88.52 o 
  -2   3  25       13.46       32.80     13.79 o 
  -1   3  25       47.78       60.44     32.26 o 
   0   3  25       15.24       69.89     35.66 o 
   1   3  25        8.51       46.08     26.52 o 
  -1   0  26       16.64      114.53     46.72 o 
   0   0  26        9.80       54.90     27.86 o 
   1   0  26        1.64       31.17     24.51 o 
  -1   1  26      132.83      118.07     62.80 o 
   0   1  26      246.52      281.60     37.10 o 
                                                 
